# Supplementary material for: G9a/GLP-sensitivity of H3K9me2 Demarcates Two Types of Genomic Compartments
Source: Genomics Proteomics Bioinformatics. 2020 Dec 5;18(4):359–70. doi: 10.1016/j.gpb.2020.08.001 (PMC8242262; doi:10.1016/j.gpb.2020.08.001)
Supplement: Supplementary Table S1 [file mmc5.xlsx]

## Sheet: GSRs_sorted
Table S1 Coordinates of GSRs in AML12 cells (mm9)
Chromosome	Start	End
chr1	3075000	3140000
chr1	3158000	3319000
chr1	3342000	3624000
chr1	4387000	4463000
chr1	4504000	4923000
chr1	4940000	5034000
chr1	6168000	6316000
chr1	6572000	6633000
chr1	7078000	7180000
chr1	9479000	10022000
chr1	10101000	10410000
chr1	10459000	10519000
chr1	10553000	10642000
chr1	10653000	10895000
chr1	10974000	11460000
chr1	11542000	11603000
chr1	11721000	11803000
chr1	12500000	12637000
chr1	12674000	12767000
chr1	13044000	13129000
chr1	13140000	13462000
chr1	13473000	13535000
chr1	13569000	13767000
chr1	13810000	13867000
chr1	13881000	13934000
chr1	13970000	14031000
chr1	14224000	14305000
chr1	14713000	14941000
chr1	14969000	15139000
chr1	15157000	15217000
chr1	15326000	15392000
chr1	15404000	15481000
chr1	15605000	15662000
chr1	15750000	16420000
chr1	16451000	16524000
chr1	16536000	16759000
chr1	16771000	16838000
chr1	16954000	17021000
chr1	19031000	19095000
chr1	19181000	19248000
chr1	19431000	19727000
chr1	19820000	19919000
chr1	19935000	20537000
chr1	20571000	20689000
chr1	20703000	21245000
chr1	21273000	21336000
chr1	21367000	21954000
chr1	22242000	22421000
chr1	22558000	22684000
chr1	22958000	23257000
chr1	23314000	23454000
chr1	23498000	23554000
chr1	23617000	23717000
chr1	23750000	23908000
chr1	23942000	24036000
chr1	24062000	24208000
chr1	24242000	24297000
chr1	24784000	24838000
chr1	30761000	30922000
chr1	31027000	31276000
chr1	33137000	33206000
chr1	33237000	33368000
chr1	33394000	33447000
chr1	33486000	33613000
chr1	33631000	33681000
chr1	33736000	33791000
chr1	33839000	34045000
chr1	34061000	34145000
chr1	34408000	34556000
chr1	34858000	34931000
chr1	35990000	36074000
chr1	36094000	36198000
chr1	36366000	36554000
chr1	36722000	36836000
chr1	36897000	37096000
chr1	37347000	37519000
chr1	37746000	37935000
chr1	37946000	38025000
chr1	38170000	38300000
chr1	38376000	38429000
chr1	39142000	39197000
chr1	39210000	39323000
chr1	39436000	39567000
chr1	39608000	39769000
chr1	39785000	39971000
chr1	40074000	40262000
chr1	40333000	40639000
chr1	40652000	40740000
chr1	40808000	40985000
chr1	41167000	41253000
chr1	41272000	41336000
chr1	41403000	41509000
chr1	41583000	41791000
chr1	42895000	44150000
chr1	44195000	44295000
chr1	45768000	45855000
chr1	45868000	46114000
chr1	46866000	46966000
chr1	50709000	50763000
chr1	50776000	50875000
chr1	50888000	50963000
chr1	50978000	51433000
chr1	51502000	51768000
chr1	51783000	52074000
chr1	52094000	52171000
chr1	52279000	52695000
chr1	52721000	52836000
chr1	52865000	53043000
chr1	53221000	53304000
chr1	53767000	54046000
chr1	54399000	55035000
chr1	55074000	55222000
chr1	55265000	55331000
chr1	55600000	55660000
chr1	56344000	56492000
chr1	56503000	56634000
chr1	56646000	56781000
chr1	56817000	57010000
chr1	57360000	57442000
chr1	57453000	57541000
chr1	57645000	58447000
chr1	58637000	58731000
chr1	58765000	58917000
chr1	58973000	59038000
chr1	59055000	59232000
chr1	59252000	59737000
chr1	59780000	60112000
chr1	60202000	60300000
chr1	60373000	60559000
chr1	60636000	60744000
chr1	60756000	61206000
chr1	61234000	61334000
chr1	61348000	61631000
chr1	61642000	62845000
chr1	62859000	63101000
chr1	63230000	64090000
chr1	64101000	64566000
chr1	64591000	64741000
chr1	64777000	65235000
chr1	65257000	65376000
chr1	65396000	65467000
chr1	66124000	66440000
chr1	66499000	66742000
chr1	66793000	67449000
chr1	67503000	67589000
chr1	68461000	68567000
chr1	68681000	68767000
chr1	68797000	68859000
chr1	68877000	68988000
chr1	69043000	69101000
chr1	69119000	69558000
chr1	69583000	69896000
chr1	70100000	70182000
chr1	70223000	70353000
chr1	70364000	70420000
chr1	70511000	70572000
chr1	70588000	70924000
chr1	70940000	71242000
chr1	71254000	71590000
chr1	71666000	72874000
chr1	72885000	73151000
chr1	73163000	73321000
chr1	73375000	73460000
chr1	73478000	73931000
chr1	74054000	74311000
chr1	74353000	74481000
chr1	74570000	74624000
chr1	74683000	74819000
chr1	74882000	74978000
chr1	74999000	75101000
chr1	75193000	75419000
chr1	75463000	75673000
chr1	75721000	75774000
chr1	76846000	77111000
chr1	77138000	77899000
chr1	77911000	77967000
chr1	77978000	78052000
chr1	78088000	78236000
chr1	78249000	78446000
chr1	78483000	78761000
chr1	78803000	78937000
chr1	79366000	79484000
chr1	79546000	79711000
chr1	79726000	79852000
chr1	79870000	80131000
chr1	80178000	80680000
chr1	80691000	80980000
chr1	81155000	81242000
chr1	81270000	81444000
chr1	81456000	82497000
chr1	82523000	82648000
chr1	82662000	83264000
chr1	83430000	83588000
chr1	83617000	83669000
chr1	83713000	83792000
chr1	83864000	83945000
chr1	84009000	84150000
chr1	84346000	84455000
chr1	84709000	84931000
chr1	87562000	87616000
chr1	87656000	87745000
chr1	87769000	87961000
chr1	88103000	88233000
chr1	88258000	88316000
chr1	88339000	88431000
chr1	88506000	89313000
chr1	89330000	89644000
chr1	89684000	89831000
chr1	89853000	90010000
chr1	90045000	90862000
chr1	90898000	91106000
chr1	91120000	91338000
chr1	91355000	91431000
chr1	91553000	91823000
chr1	91878000	91965000
chr1	92008000	92271000
chr1	92495000	92837000
chr1	92892000	92981000
chr1	92995000	93194000
chr1	93211000	93403000
chr1	93439000	93493000
chr1	93513000	93868000
chr1	93881000	94336000
chr1	94369000	94825000
chr1	94898000	95293000
chr1	95459000	95609000
chr1	95920000	96026000
chr1	96037000	96098000
chr1	96295000	96467000
chr1	96548000	96628000
chr1	96744000	96817000
chr1	96845000	96913000
chr1	97109000	97248000
chr1	97459000	97517000
chr1	97546000	97650000
chr1	99420000	99618000
chr1	99694000	100143000
chr1	100168000	100254000
chr1	101683000	102120000
chr1	106898000	107342000
chr1	107373000	107430000
chr1	107459000	107536000
chr1	107579000	107897000
chr1	107954000	108098000
chr1	108124000	108618000
chr1	108704000	108788000
chr1	109376000	109426000
chr1	109454000	109701000
chr1	109748000	110114000
chr1	110126000	110294000
chr1	110413000	110479000
chr1	114222000	114311000
chr1	114640000	114719000
chr1	114730000	114912000
chr1	114944000	115066000
chr1	115149000	115231000
chr1	115273000	115385000
chr1	116912000	116996000
chr1	117382000	117459000
chr1	117540000	117678000
chr1	117690000	117781000
chr1	117811000	118505000
chr1	120144000	120360000
chr1	120471000	120701000
chr1	120744000	120798000
chr1	120839000	120891000
chr1	120941000	121353000
chr1	121451000	121524000
chr1	121541000	121615000
chr1	121648000	121978000
chr1	122080000	122384000
chr1	122401000	122467000
chr1	122494000	122699000
chr1	123087000	123339000
chr1	123371000	123537000
chr1	125314000	125504000
chr1	125526000	126014000
chr1	126066000	126122000
chr1	126165000	126334000
chr1	126874000	126955000
chr1	127268000	127461000
chr1	127547000	127599000
chr1	127613000	127920000
chr1	127942000	128115000
chr1	128191000	128360000
chr1	128372000	128664000
chr1	128696000	128822000
chr1	129094000	129423000
chr1	129444000	130073000
chr1	130100000	130238000
chr1	130274000	130389000
chr1	130971000	131673000
chr1	131703000	131766000
chr1	132162000	132234000
chr1	132374000	132769000
chr1	132806000	133047000
chr1	133197000	133263000
chr1	133274000	133883000
chr1	133942000	134013000
chr1	134030000	134186000
chr1	134212000	134366000
chr1	134466000	134724000
chr1	134737000	134877000
chr1	134932000	135148000
chr1	135312000	135485000
chr1	135543000	136143000
chr1	136162000	136240000
chr1	136258000	136325000
chr1	136405000	136465000
chr1	136546000	136734000
chr1	136754000	137001000
chr1	137036000	137167000
chr1	137202000	137261000
chr1	137314000	137575000
chr1	137586000	138126000
chr1	138213000	138358000
chr1	138487000	138653000
chr1	138675000	139023000
chr1	139040000	139152000
chr1	139191000	139253000
chr1	139362000	139700000
chr1	139717000	140060000
chr1	140094000	140187000
chr1	140213000	140451000
chr1	140479000	140731000
chr1	140754000	141274000
chr1	142053000	142238000
chr1	142256000	142459000
chr1	144056000	144252000
chr1	144397000	144531000
chr1	144691000	144747000
chr1	145211000	145275000
chr1	145352000	145596000
chr1	145720000	145887000
chr1	146078000	146220000
chr1	146445000	146531000
chr1	147171000	147248000
chr1	147447000	147507000
chr1	147716000	147772000
chr1	147825000	147946000
chr1	147967000	148076000
chr1	148146000	148370000
chr1	148392000	148505000
chr1	151587000	152012000
chr1	152025000	152110000
chr1	152495000	152560000
chr1	152594000	152693000
chr1	152743000	153028000
chr1	153059000	153205000
chr1	153311000	153375000
chr1	153407000	153609000
chr1	153676000	153835000
chr1	153894000	154601000
chr1	154613000	154803000
chr1	154815000	155233000
chr1	155325000	155582000
chr1	155599000	156046000
chr1	156115000	156197000
chr1	156243000	156596000
chr1	156639000	156783000
chr1	156826000	157377000
chr1	157413000	157579000
chr1	157645000	157715000
chr1	157756000	157863000
chr1	157896000	157964000
chr1	158150000	158445000
chr1	158668000	159189000
chr1	159240000	159714000
chr1	159742000	159884000
chr1	161050000	161111000
chr1	161124000	162848000
chr1	162889000	162939000
chr1	163025000	163689000
chr1	163701000	163794000
chr1	163805000	164343000
chr1	164356000	164604000
chr1	164645000	164943000
chr1	164988000	165413000
chr1	165439000	165502000
chr1	165639000	165743000
chr1	165756000	165838000
chr1	165995000	166219000
chr1	166275000	166505000
chr1	166553000	166769000
chr1	166784000	166853000
chr1	166947000	166998000
chr1	167039000	167363000
chr1	167382000	167798000
chr1	167819000	167989000
chr1	168039000	168235000
chr1	168300000	168388000
chr1	168596000	168654000
chr1	168685000	169031000
chr1	169310000	169404000
chr1	170001000	171286000
chr1	171298000	171435000
chr1	171466000	171897000
chr1	171913000	172809000
chr1	172826000	172923000
chr1	172940000	173004000
chr1	173068000	173150000
chr1	173284000	173359000
chr1	173371000	173532000
chr1	173730000	173801000
chr1	173847000	173979000
chr1	174129000	174434000
chr1	174476000	174559000
chr1	174579000	174759000
chr1	174784000	175117000
chr1	175247000	175298000
chr1	175875000	175928000
chr1	175940000	176023000
chr1	176535000	176632000
chr1	177492000	177644000
chr1	178593000	178672000
chr1	178733000	178790000
chr1	178830000	179122000
chr1	179133000	179693000
chr1	180113000	180197000
chr1	180221000	180386000
chr1	180403000	180461000
chr1	180501000	180552000
chr1	180738000	180822000
chr1	180945000	181049000
chr1	181062000	181175000
chr1	181469000	181522000
chr1	181591000	181691000
chr1	181721000	182047000
chr1	182108000	182184000
chr1	182210000	182360000
chr1	182450000	182514000
chr1	182730000	182794000
chr1	182860000	182957000
chr1	182976000	183030000
chr1	183137000	183212000
chr1	183358000	183504000
chr1	183520000	183673000
chr1	183742000	183795000
chr1	183955000	184043000
chr1	184151000	184351000
chr1	184442000	184560000
chr1	184601000	184691000
chr1	184735000	184802000
chr1	184864000	184921000
chr1	185386000	186630000
chr1	186669000	186750000
chr1	186797000	186849000
chr1	186880000	187055000
chr1	187451000	187572000
chr1	187624000	187763000
chr1	187846000	187900000
chr1	187988000	188531000
chr1	188559000	188936000
chr1	188986000	189145000
chr1	191523000	191667000
chr1	191742000	192034000
chr1	192387000	192467000
chr1	192491000	192599000
chr1	192917000	192985000
chr1	193026000	193163000
chr1	193203000	193374000
chr1	193427000	193586000
chr1	193669000	193825000
chr1	194026000	195630000
chr1	195642000	195763000
chr1	195811000	195964000
chr1	195980000	196075000
chr1	196198000	196281000
chr1	196316000	196874000
chr1	196887000	197038000
chr10	3023000	3234000
chr10	3265000	3558000
chr10	4285000	4394000
chr10	4417000	4508000
chr10	4547000	4608000
chr10	4697000	4910000
chr10	4973000	5164000
chr10	5198000	5344000
chr10	5591000	5861000
chr10	6033000	6282000
chr10	6362000	6435000
chr10	6515000	6589000
chr10	7621000	7811000
chr10	7905000	7973000
chr10	8565000	8744000
chr10	8934000	9051000
chr10	9153000	9258000
chr10	9290000	9420000
chr10	9504000	9561000
chr10	10095000	10170000
chr10	10993000	11053000
chr10	11733000	12712000
chr10	12829000	12898000
chr10	12928000	13613000
chr10	13638000	14000000
chr10	14085000	14279000
chr10	14299000	14432000
chr10	14493000	14554000
chr10	14655000	14724000
chr10	14978000	15041000
chr10	15091000	15147000
chr10	15450000	15501000
chr10	15522000	15605000
chr10	15784000	15929000
chr10	15966000	16026000
chr10	16040000	16115000
chr10	16144000	16213000
chr10	16226000	16369000
chr10	16385000	16857000
chr10	16870000	17456000
chr10	17472000	17667000
chr10	17680000	17787000
chr10	17872000	17941000
chr10	17952000	18115000
chr10	18129000	18216000
chr10	18278000	18480000
chr10	18497000	18548000
chr10	18560000	19569000
chr10	19581000	19832000
chr10	19878000	19944000
chr10	19975000	20032000
chr10	20247000	20313000
chr10	20458000	20601000
chr10	20620000	20670000
chr10	20716000	20788000
chr10	20853000	20906000
chr10	20936000	20998000
chr10	21101000	21259000
chr10	21272000	21746000
chr10	21986000	22090000
chr10	22881000	22934000
chr10	23463000	23884000
chr10	23905000	24322000
chr10	24339000	24579000
chr10	24641000	24915000
chr10	24958000	25130000
chr10	25175000	25324000
chr10	25338000	25551000
chr10	25571000	25688000
chr10	25732000	25839000
chr10	25863000	25913000
chr10	25955000	26096000
chr10	26109000	26309000
chr10	26390000	26759000
chr10	26779000	27488000
chr10	27503000	27621000
chr10	27634000	28544000
chr10	28821000	29047000
chr10	29077000	29458000
chr10	29508000	29600000
chr10	29613000	29689000
chr10	29705000	29885000
chr10	30043000	30175000
chr10	30334000	30509000
chr10	30836000	30990000
chr10	31009000	31123000
chr10	31147000	31218000
chr10	31246000	31431000
chr10	32280000	32346000
chr10	32411000	32603000
chr10	32736000	32901000
chr10	32931000	32991000
chr10	33014000	33372000
chr10	33776000	33860000
chr10	33874000	33953000
chr10	34012000	34409000
chr10	36143000	36222000
chr10	36728000	37390000
chr10	37433000	37555000
chr10	37567000	37627000
chr10	37794000	37924000
chr10	38243000	38301000
chr10	38586000	38784000
chr10	38796000	38915000
chr10	39227000	39302000
chr10	39350000	39444000
chr10	39524000	39934000
chr10	39948000	40047000
chr10	40132000	40557000
chr10	40597000	40753000
chr10	40834000	41005000
chr10	41043000	41119000
chr10	41233000	41480000
chr10	41572000	41652000
chr10	41681000	41900000
chr10	42014000	42154000
chr10	42166000	42239000
chr10	42251000	42306000
chr10	42324000	42380000
chr10	42420000	42500000
chr10	42567000	43228000
chr10	43304000	43431000
chr10	43663000	43913000
chr10	44034000	44165000
chr10	44186000	44348000
chr10	44360000	44499000
chr10	44544000	44594000
chr10	45399000	45450000
chr10	48535000	48593000
chr10	49235000	49294000
chr10	49338000	49455000
chr10	50316000	50403000
chr10	50442000	50616000
chr10	51347000	51512000
chr10	51528000	51954000
chr10	51969000	52051000
chr10	52066000	52186000
chr10	52505000	52580000
chr10	52610000	52662000
chr10	52697000	52760000
chr10	52790000	52850000
chr10	53219000	53305000
chr10	53583000	53690000
chr10	53706000	53942000
chr10	53974000	54055000
chr10	55740000	55857000
chr10	55871000	55940000
chr10	56456000	56605000
chr10	56647000	56717000
chr10	56980000	57035000
chr10	57373000	57428000
chr10	57448000	57524000
chr10	57775000	57918000
chr10	57954000	58028000
chr10	58561000	58758000
chr10	58853000	58921000
chr10	59046000	59232000
chr10	59254000	59313000
chr10	59516000	59661000
chr10	59776000	59933000
chr10	60064000	60126000
chr10	60301000	60563000
chr10	60587000	60674000
chr10	60690000	60798000
chr10	60973000	61061000
chr10	61390000	61487000
chr10	61643000	61731000
chr10	61750000	61813000
chr10	61824000	61876000
chr10	61968000	62019000
chr10	62105000	62196000
chr10	62272000	62390000
chr10	62474000	62543000
chr10	62562000	62705000
chr10	62949000	63031000
chr10	63643000	64015000
chr10	64092000	64222000
chr10	64268000	64391000
chr10	64415000	64492000
chr10	64504000	64618000
chr10	65400000	65866000
chr10	65878000	65943000
chr10	65991000	66103000
chr10	66268000	66538000
chr10	66737000	66789000
chr10	66801000	66861000
chr10	66881000	66988000
chr10	67040000	68460000
chr10	68573000	68793000
chr10	68840000	68897000
chr10	68913000	69093000
chr10	69165000	69222000
chr10	69235000	69312000
chr10	69351000	69413000
chr10	70264000	70338000
chr10	70401000	70777000
chr10	70814000	70891000
chr10	71309000	71490000
chr10	73908000	73985000
chr10	74002000	74114000
chr10	74127000	74194000
chr10	74208000	74351000
chr10	74412000	74486000
chr10	74517000	74601000
chr10	74745000	75107000
chr10	75230000	75309000
chr10	75407000	75679000
chr10	76006000	76058000
chr10	76156000	76214000
chr10	76228000	76506000
chr10	76597000	76699000
chr10	76728000	76953000
chr10	76978000	77057000
chr10	77313000	77447000
chr10	77540000	77608000
chr10	77705000	77786000
chr10	77919000	78088000
chr10	78945000	79008000
chr10	79028000	79127000
chr10	82121000	82270000
chr10	83552000	83632000
chr10	83676000	83824000
chr10	83836000	84082000
chr10	84143000	84393000
chr10	84445000	84575000
chr10	84606000	84713000
chr10	85428000	85500000
chr10	85512000	85988000
chr10	86158000	86270000
chr10	86281000	86399000
chr10	86477000	86541000
chr10	86950000	87423000
chr10	87443000	87566000
chr10	87629000	87719000
chr10	87735000	87842000
chr10	88051000	88105000
chr10	88124000	88189000
chr10	88544000	88609000
chr10	88652000	88749000
chr10	88798000	88861000
chr10	88962000	89099000
chr10	89141000	89202000
chr10	89280000	89362000
chr10	90409000	90484000
chr10	90641000	90834000
chr10	91149000	91205000
chr10	91304000	91490000
chr10	91778000	91836000
chr10	92439000	92612000
chr10	92772000	92907000
chr10	92948000	93046000
chr10	93111000	93216000
chr10	93365000	93496000
chr10	93528000	93609000
chr10	93720000	93778000
chr10	93866000	94150000
chr10	94238000	94310000
chr10	94457000	94531000
chr10	94543000	94651000
chr10	94664000	94725000
chr10	94737000	94953000
chr10	95019000	95472000
chr10	95497000	95579000
chr10	95607000	95956000
chr10	95974000	96520000
chr10	96588000	97007000
chr10	97023000	97112000
chr10	97213000	97280000
chr10	97478000	97553000
chr10	97637000	97812000
chr10	97823000	98073000
chr10	98089000	98391000
chr10	98408000	98627000
chr10	98653000	98801000
chr10	98813000	98865000
chr10	98878000	98962000
chr10	98995000	99135000
chr10	99151000	99646000
chr10	99978000	100038000
chr10	101424000	101629000
chr10	101964000	102215000
chr10	102230000	102389000
chr10	106035000	106091000
chr10	106123000	106243000
chr10	106863000	106919000
chr10	106955000	107090000
chr10	107109000	107272000
chr10	107323000	107612000
chr10	107713000	107777000
chr10	107799000	107906000
chr10	107928000	108311000
chr10	108347000	108419000
chr10	108550000	108611000
chr10	110549000	110627000
chr10	110645000	110711000
chr10	110722000	110916000
chr10	110942000	111361000
chr10	111373000	111450000
chr10	111648000	111706000
chr10	114584000	114652000
chr10	114878000	114940000
chr10	115088000	115177000
chr10	115197000	115419000
chr10	115457000	115601000
chr10	115632000	115840000
chr10	116401000	116463000
chr10	116606000	116698000
chr10	116722000	116776000
chr10	117034000	117119000
chr10	117285000	117371000
chr10	117969000	118032000
chr10	118153000	118210000
chr10	118309000	118362000
chr10	118427000	118519000
chr10	119484000	119643000
chr10	119710000	119783000
chr10	119807000	119915000
chr10	119991000	120043000
chr10	120057000	120201000
chr10	120220000	120297000
chr10	120845000	120965000
chr10	123364000	123440000
chr10	123539000	123708000
chr10	124705000	124836000
chr10	126345000	126406000
chr10	127124000	127223000
chr10	127279000	127434000
chr10	128004000	128112000
chr10	128352000	128449000
chr11	3004000	3236000
chr11	3315000	3398000
chr11	3445000	3522000
chr11	3595000	3995000
chr11	4125000	4383000
chr11	4396000	4547000
chr11	4710000	4766000
chr11	5052000	5353000
chr11	5366000	5425000
chr11	5444000	5550000
chr11	5705000	5826000
chr11	5865000	6203000
chr11	6214000	6290000
chr11	6368000	6446000
chr11	6517000	6598000
chr11	7005000	7219000
chr11	7421000	7483000
chr11	7495000	7594000
chr11	7622000	7854000
chr11	7867000	8060000
chr11	8123000	8430000
chr11	8456000	8973000
chr11	8984000	9046000
chr11	9062000	9136000
chr11	11689000	11896000
chr11	11929000	12009000
chr11	12051000	12449000
chr11	16397000	16906000
chr11	17034000	17216000
chr11	17348000	17411000
chr11	17490000	17743000
chr11	17952000	18049000
chr11	18792000	18925000
chr11	19004000	19056000
chr11	19723000	19911000
chr11	19989000	20127000
chr11	20189000	20301000
chr11	20330000	20433000
chr11	20495000	20593000
chr11	20686000	21196000
chr11	21281000	21367000
chr11	21413000	21506000
chr11	21523000	21646000
chr11	21737000	21840000
chr11	21922000	22097000
chr11	22124000	22424000
chr11	22443000	22647000
chr11	22674000	22844000
chr11	22913000	23142000
chr11	23393000	23460000
chr11	23585000	23744000
chr11	23757000	23834000
chr11	25521000	25596000
chr11	25619000	25936000
chr11	25950000	26164000
chr11	26273000	26340000
chr11	26351000	26700000
chr11	28465000	28869000
chr11	28893000	28979000
chr11	29121000	29587000
chr11	29598000	29948000
chr11	29979000	30156000
chr11	30201000	30308000
chr11	30320000	30446000
chr11	30484000	30564000
chr11	30702000	30851000
chr11	30881000	30983000
chr11	31101000	31435000
chr11	31502000	31761000
chr11	31774000	32078000
chr11	32146000	32227000
chr11	32252000	32391000
chr11	32551000	32684000
chr11	32695000	32900000
chr11	32974000	33140000
chr11	33260000	33319000
chr11	33454000	33908000
chr11	33992000	34042000
chr11	35518000	35604000
chr11	35720000	35984000
chr11	36064000	36140000
chr11	36188000	36264000
chr11	37026000	37136000
chr11	37171000	37273000
chr11	38413000	38769000
chr11	39954000	40432000
chr11	40562000	40624000
chr11	42901000	42993000
chr11	43145000	43318000
chr11	43361000	43524000
chr11	43550000	43629000
chr11	43640000	44261000
chr11	44546000	44597000
chr11	44610000	44903000
chr11	45554000	45678000
chr11	45717000	45792000
chr11	47880000	48029000
chr11	48464000	48601000
chr11	48878000	49111000
chr11	49231000	49336000
chr11	49448000	49666000
chr11	49781000	49880000
chr11	50103000	50169000
chr11	50221000	50287000
chr11	50409000	50462000
chr11	50994000	51109000
chr11	51297000	51402000
chr11	51658000	51733000
chr11	51816000	51943000
chr11	52088000	52152000
chr11	52321000	52393000
chr11	52425000	52511000
chr11	52524000	52585000
chr11	52683000	52817000
chr11	52837000	53063000
chr11	53109000	53189000
chr11	53511000	54193000
chr11	54206000	54264000
chr11	54324000	54461000
chr11	54528000	54644000
chr11	54802000	55296000
chr11	55386000	55455000
chr11	55484000	55542000
chr11	56682000	56776000
chr11	56801000	56958000
chr11	57282000	57564000
chr11	57633000	57870000
chr11	57990000	58312000
chr11	58587000	58765000
chr11	58815000	59003000
chr11	59045000	59112000
chr11	59140000	59280000
chr11	59330000	59556000
chr11	59697000	59975000
chr11	60114000	60217000
chr11	60274000	60368000
chr11	60686000	61204000
chr11	61223000	61302000
chr11	61319000	61593000
chr11	61670000	62088000
chr11	62258000	62335000
chr11	62384000	62461000
chr11	62482000	62584000
chr11	62601000	62909000
chr11	63510000	63608000
chr11	63621000	63710000
chr11	63787000	63914000
chr11	64264000	64361000
chr11	64788000	64932000
chr11	64955000	65602000
chr11	65615000	65783000
chr11	66682000	66747000
chr11	66868000	66919000
chr11	67274000	67534000
chr11	67556000	67793000
chr11	67842000	68312000
chr11	68370000	68567000
chr11	68656000	68779000
chr11	68928000	69070000
chr11	69241000	69331000
chr11	69606000	69720000
chr11	69844000	69969000
chr11	69986000	70182000
chr11	70239000	70330000
chr11	70537000	70744000
chr11	70902000	70996000
chr11	71699000	71988000
chr11	72048000	72253000
chr11	72302000	72451000
chr11	72463000	72514000
chr11	72579000	72711000
chr11	72771000	72864000
chr11	72886000	72981000
chr11	73002000	73187000
chr11	74145000	74195000
chr11	74235000	74479000
chr11	74534000	74603000
chr11	74735000	74962000
chr11	75010000	75118000
chr11	75148000	75246000
chr11	75338000	75424000
chr11	75588000	75846000
chr11	75915000	75978000
chr11	76090000	76160000
chr11	76326000	76470000
chr11	76484000	76580000
chr11	76695000	76774000
chr11	76806000	76866000
chr11	76881000	76943000
chr11	76984000	77287000
chr11	77432000	77507000
chr11	77522000	77591000
chr11	77686000	77781000
chr11	78162000	78311000
chr11	78370000	78785000
chr11	78858000	79147000
chr11	79171000	79363000
chr11	79394000	79502000
chr11	79543000	79738000
chr11	79946000	80002000
chr11	80084000	80179000
chr11	80361000	80490000
chr11	80501000	80705000
chr11	80719000	80888000
chr11	81147000	82048000
chr11	82063000	82114000
chr11	82151000	82270000
chr11	82300000	82413000
chr11	82712000	82801000
chr11	82988000	83057000
chr11	83308000	83577000
chr11	83605000	83671000
chr11	83699000	83761000
chr11	83952000	84048000
chr11	84096000	84183000
chr11	84335000	84616000
chr11	84724000	84883000
chr11	84900000	84988000
chr11	85039000	85139000
chr11	85190000	85335000
chr11	85350000	85462000
chr11	85478000	85647000
chr11	85699000	85915000
chr11	85928000	85988000
chr11	86122000	86310000
chr11	86574000	86688000
chr11	86704000	86866000
chr11	87051000	87416000
chr11	87433000	87533000
chr11	87552000	87779000
chr11	87798000	87861000
chr11	87899000	87970000
chr11	88034000	88122000
chr11	88154000	88408000
chr11	88458000	88560000
chr11	88712000	88772000
chr11	88995000	89059000
chr11	90056000	90158000
chr11	90174000	90277000
chr11	90340000	90452000
chr11	90506000	90580000
chr11	92298000	92399000
chr11	93038000	93099000
chr11	93714000	93903000
chr11	94011000	94150000
chr11	94198000	94423000
chr11	94545000	94629000
chr11	94688000	94840000
chr11	95002000	95087000
chr11	95169000	95284000
chr11	95384000	95516000
chr11	95651000	95819000
chr11	95833000	95884000
chr11	95940000	96069000
chr11	96197000	96290000
chr11	96301000	96380000
chr11	96412000	96630000
chr11	96712000	96774000
chr11	97717000	97788000
chr11	97800000	97923000
chr11	98151000	98202000
chr11	98318000	98458000
chr11	98481000	98542000
chr11	98920000	99574000
chr11	99598000	99660000
chr11	99697000	99782000
chr11	99800000	100218000
chr11	101183000	101266000
chr11	101444000	101500000
chr11	101523000	101594000
chr11	101674000	101808000
chr11	102187000	102273000
chr11	102401000	102514000
chr11	102548000	102609000
chr11	102629000	102687000
chr11	103096000	103187000
chr11	103263000	103335000
chr11	103349000	103417000
chr11	103463000	103715000
chr11	103750000	104023000
chr11	104063000	104183000
chr11	104207000	104299000
chr11	104394000	104719000
chr11	104807000	104992000
chr11	105013000	105083000
chr11	105608000	105722000
chr11	105790000	105898000
chr11	105941000	105994000
chr11	106118000	106257000
chr11	106454000	106613000
chr11	106730000	106839000
chr11	107060000	107151000
chr11	107500000	107567000
chr11	107826000	108037000
chr11	108054000	108439000
chr11	108455000	108524000
chr11	108542000	108785000
chr11	108943000	109033000
chr11	109101000	109234000
chr11	109361000	109439000
chr11	109471000	109826000
chr11	109847000	110450000
chr11	110494000	110623000
chr11	110660000	110902000
chr11	112302000	112491000
chr11	112573000	113159000
chr11	113322000	113404000
chr11	113434000	113515000
chr11	113564000	113629000
chr11	114548000	114872000
chr11	116230000	116304000
chr11	116630000	116696000
chr11	116807000	116874000
chr11	116932000	116985000
chr11	117261000	117572000
chr11	117892000	118009000
chr11	118367000	118875000
chr11	118966000	119041000
chr11	119402000	119658000
chr11	120702000	120828000
chr11	120864000	121051000
chr11	121199000	121297000
chr11	121340000	121685000
chr12	3524000	3579000
chr12	3695000	3847000
chr12	4141000	4215000
chr12	4234000	4458000
chr12	7718000	7921000
chr12	7934000	7992000
chr12	8006000	8211000
chr12	8351000	8574000
chr12	8800000	8904000
chr12	8919000	8978000
chr12	9329000	9393000
chr12	9551000	9606000
chr12	9728000	10156000
chr12	10232000	10306000
chr12	10857000	10918000
chr12	11097000	11173000
chr12	11328000	11394000
chr12	12860000	12933000
chr12	13071000	13128000
chr12	13325000	13396000
chr12	13451000	13534000
chr12	13548000	13753000
chr12	13770000	13856000
chr12	13990000	14161000
chr12	14188000	14238000
chr12	16469000	16549000
chr12	16590000	16915000
chr12	17039000	17180000
chr12	17201000	17259000
chr12	17286000	17348000
chr12	17424000	17517000
chr12	17685000	17772000
chr12	21181000	21243000
chr12	21427000	21541000
chr12	25461000	25605000
chr12	25771000	26421000
chr12	27823000	27967000
chr12	28097000	28307000
chr12	28436000	28874000
chr12	29163000	29224000
chr12	29258000	29341000
chr12	29449000	29534000
chr12	29570000	29766000
chr12	29850000	29941000
chr12	31483000	31573000
chr12	31745000	31800000
chr12	31842000	32012000
chr12	32054000	32158000
chr12	32209000	32294000
chr12	32426000	32586000
chr12	32670000	32726000
chr12	32745000	32815000
chr12	32826000	32894000
chr12	33099000	33210000
chr12	33329000	33497000
chr12	33523000	33575000
chr12	33661000	33795000
chr12	33820000	33904000
chr12	34707000	34977000
chr12	34989000	35220000
chr12	35434000	35726000
chr12	35809000	35930000
chr12	35972000	36026000
chr12	36038000	36169000
chr12	36180000	36390000
chr12	36542000	36626000
chr12	36670000	36728000
chr12	36785000	36915000
chr12	37937000	37998000
chr12	40619000	40768000
chr12	40836000	40900000
chr12	40955000	41013000
chr12	41039000	41094000
chr12	41144000	41452000
chr12	41497000	41823000
chr12	41875000	41984000
chr12	42120000	42206000
chr12	43010000	43097000
chr12	45273000	45384000
chr12	45695000	45754000
chr12	45901000	46215000
chr12	46226000	46285000
chr12	50512000	50572000
chr12	50722000	50789000
chr12	50814000	51127000
chr12	51164000	51221000
chr12	51242000	51305000
chr12	53189000	53254000
chr12	53314000	53600000
chr12	53689000	53790000
chr12	53821000	53872000
chr12	53929000	54140000
chr12	55181000	55311000
chr12	55331000	55470000
chr12	55488000	55617000
chr12	55890000	55940000
chr12	56728000	56793000
chr12	56828000	56882000
chr12	56998000	57139000
chr12	57311000	57377000
chr12	57393000	57519000
chr12	58295000	58365000
chr12	58509000	58637000
chr12	58663000	58748000
chr12	59886000	59964000
chr12	61327000	61408000
chr12	66500000	66585000
chr12	69857000	69980000
chr12	70202000	70269000
chr12	70557000	70663000
chr12	70820000	70906000
chr12	71010000	71062000
chr12	71197000	71575000
chr12	71586000	71702000
chr12	71714000	71918000
chr12	72920000	73039000
chr12	73379000	73444000
chr12	73513000	73601000
chr12	73623000	73680000
chr12	74231000	74289000
chr12	74437000	74503000
chr12	74570000	74631000
chr12	74802000	75015000
chr12	76556000	76689000
chr12	77532000	77624000
chr12	77708000	77766000
chr12	77868000	78008000
chr12	78072000	78375000
chr12	78520000	78593000
chr12	78641000	78884000
chr12	78897000	79160000
chr12	79729000	79789000
chr12	80001000	80108000
chr12	80496000	80631000
chr12	80678000	81218000
chr12	81375000	81461000
chr12	81588000	81717000
chr12	81767000	81872000
chr12	81912000	81985000
chr12	82082000	82386000
chr12	82844000	82940000
chr12	83212000	83297000
chr12	83312000	83577000
chr12	85828000	85900000
chr12	86121000	86252000
chr12	86733000	86818000
chr12	86869000	86947000
chr12	87197000	87264000
chr12	87650000	87709000
chr12	87885000	88111000
chr12	88365000	88494000
chr12	91087000	91141000
chr12	92206000	92320000
chr12	92563000	92677000
chr12	92894000	93019000
chr12	96594000	96998000
chr12	98338000	98407000
chr12	99514000	99572000
chr12	100055000	100105000
chr12	100173000	100307000
chr12	101246000	101315000
chr12	101445000	101518000
chr12	101587000	101710000
chr12	101854000	102058000
chr12	103244000	103332000
chr12	103458000	103615000
chr12	103862000	103915000
chr12	105275000	105364000
chr12	109613000	109722000
chr12	109835000	109971000
chr12	110181000	110251000
chr12	110852000	110951000
chr12	111023000	111119000
chr12	111337000	111523000
chr12	112253000	112317000
chr12	113144000	113211000
chr12	113742000	113823000
chr12	114404000	114551000
chr12	117327000	117650000
chr12	117681000	117819000
chr12	118846000	119015000
chr12	119728000	119801000
chr12	119841000	119897000
chr12	119929000	120035000
chr12	120592000	120700000
chr13	3620000	3701000
chr13	3715000	4069000
chr13	4094000	4180000
chr13	4192000	4312000
chr13	4426000	4495000
chr13	4509000	4693000
chr13	4710000	4788000
chr13	4929000	5012000
chr13	5042000	5121000
chr13	5202000	5255000
chr13	5272000	5442000
chr13	5462000	5514000
chr13	5527000	5656000
chr13	5688000	6467000
chr13	6482000	6538000
chr13	6581000	6686000
chr13	8983000	9127000
chr13	9201000	9677000
chr13	9739000	9838000
chr13	9863000	9929000
chr13	10157000	10213000
chr13	10922000	11042000
chr13	11959000	12019000
chr13	12540000	12600000
chr13	13540000	13854000
chr13	13990000	14040000
chr13	14144000	14211000
chr13	14309000	14424000
chr13	14448000	14605000
chr13	14663000	14791000
chr13	15429000	15482000
chr13	15530000	16681000
chr13	16700000	17237000
chr13	17525000	17657000
chr13	17722000	17817000
chr13	17886000	17968000
chr13	18079000	18468000
chr13	18494000	18609000
chr13	18758000	19021000
chr13	19143000	19211000
chr13	19225000	19304000
chr13	19485000	19730000
chr13	19752000	20046000
chr13	20074000	20245000
chr13	20269000	20335000
chr13	20436000	20714000
chr13	21205000	21260000
chr13	21291000	21428000
chr13	21455000	21696000
chr13	21734000	21796000
chr13	21944000	22010000
chr13	23424000	23508000
chr13	23542000	23615000
chr13	23637000	23972000
chr13	23987000	24846000
chr13	24929000	24993000
chr13	25160000	25507000
chr13	25577000	25628000
chr13	25645000	25982000
chr13	25994000	26201000
chr13	26215000	26436000
chr13	26451000	26690000
chr13	26775000	26862000
chr13	26959000	27058000
chr13	27082000	27168000
chr13	27288000	27349000
chr13	27605000	27675000
chr13	27884000	27934000
chr13	28104000	28177000
chr13	28213000	28274000
chr13	28335000	28427000
chr13	28439000	29338000
chr13	29349000	29936000
chr13	30078000	30328000
chr13	30412000	30959000
chr13	31070000	31190000
chr13	31208000	31316000
chr13	31332000	31802000
chr13	31816000	31887000
chr13	31911000	32279000
chr13	32293000	32356000
chr13	32392000	33215000
chr13	33239000	33291000
chr13	33586000	33640000
chr13	33708000	33814000
chr13	33900000	33953000
chr13	33973000	34107000
chr13	34125000	34257000
chr13	34275000	34933000
chr13	35075000	35136000
chr13	35148000	35204000
chr13	35222000	35355000
chr13	35397000	35522000
chr13	35547000	35645000
chr13	35793000	35846000
chr13	35892000	35950000
chr13	35965000	36028000
chr13	36122000	36483000
chr13	36508000	36646000
chr13	36669000	36826000
chr13	36998000	37273000
chr13	37319000	37373000
chr13	37415000	37904000
chr13	37942000	38016000
chr13	38162000	38280000
chr13	38309000	38444000
chr13	38477000	38564000
chr13	38605000	38857000
chr13	40643000	40716000
chr13	40759000	40832000
chr13	40933000	41085000
chr13	41253000	41860000
chr13	41894000	42001000
chr13	42084000	42219000
chr13	42234000	42735000
chr13	42749000	42924000
chr13	42948000	43008000
chr13	43053000	43126000
chr13	43141000	43208000
chr13	43251000	43478000
chr13	43517000	43569000
chr13	43755000	43805000
chr13	44918000	45014000
chr13	45026000	45076000
chr13	45489000	45568000
chr13	45596000	45704000
chr13	45740000	45912000
chr13	45944000	46275000
chr13	46289000	46355000
chr13	46720000	46777000
chr13	46926000	47052000
chr13	48589000	48751000
chr13	49056000	49247000
chr13	49352000	49524000
chr13	49556000	49737000
chr13	49844000	49903000
chr13	51305000	51358000
chr13	51832000	52242000
chr13	52272000	52327000
chr13	52486000	52946000
chr13	52984000	53126000
chr13	53684000	53762000
chr13	53995000	54068000
chr13	54137000	54234000
chr13	54483000	54540000
chr13	54572000	54636000
chr13	54782000	54950000
chr13	55497000	55548000
chr13	56224000	56275000
chr13	56491000	56566000
chr13	56682000	56814000
chr13	56831000	56936000
chr13	58183000	58241000
chr13	59762000	59863000
chr13	60403000	60480000
chr13	60523000	60576000
chr13	60612000	60707000
chr13	60781000	60848000
chr13	60861000	61055000
chr13	62942000	63075000
chr13	63099000	63196000
chr13	63229000	63354000
chr13	63403000	63519000
chr13	63531000	63926000
chr13	63984000	64235000
chr13	64432000	64536000
chr13	66999000	67107000
chr13	67593000	67645000
chr13	69681000	69746000
chr13	69792000	69842000
chr13	69900000	69992000
chr13	70319000	70518000
chr13	70548000	70669000
chr13	70765000	71153000
chr13	73167000	73280000
chr13	73423000	73510000
chr13	73568000	73625000
chr13	73657000	73736000
chr13	73780000	74039000
chr13	74097000	74404000
chr13	75021000	75321000
chr13	75339000	75597000
chr13	75608000	76059000
chr13	76133000	76243000
chr13	76303000	76367000
chr13	77273000	77338000
chr13	77399000	77458000
chr13	78125000	78183000
chr13	78216000	78271000
chr13	78701000	78774000
chr13	78813000	78869000
chr13	78913000	78982000
chr13	79024000	79092000
chr13	79122000	79192000
chr13	81022000	81182000
chr13	81239000	81345000
chr13	81756000	81875000
chr13	85435000	85557000
chr13	85593000	85667000
chr13	89737000	89991000
chr13	90012000	90489000
chr13	90592000	91076000
chr13	91091000	91218000
chr13	91231000	91654000
chr13	91716000	91841000
chr13	91856000	91984000
chr13	91997000	92137000
chr13	92791000	92911000
chr13	92933000	93094000
chr13	93137000	93248000
chr13	93312000	93385000
chr13	93401000	93601000
chr13	94113000	94292000
chr13	94498000	94577000
chr13	94636000	94923000
chr13	94996000	95118000
chr13	95153000	95203000
chr13	95642000	95713000
chr13	95757000	95832000
chr13	97184000	97394000
chr13	97428000	97602000
chr13	97713000	97778000
chr13	97824000	97897000
chr13	97963000	98697000
chr13	98795000	98919000
chr13	98933000	99008000
chr13	99088000	99504000
chr13	99697000	100096000
chr13	100147000	100421000
chr13	100550000	100640000
chr13	101197000	101370000
chr13	101600000	101710000
chr13	101955000	102019000
chr13	102041000	102142000
chr13	102184000	102994000
chr13	103025000	103151000
chr13	103197000	103384000
chr13	103494000	103617000
chr13	103656000	103738000
chr13	104557000	104615000
chr13	104716000	104849000
chr13	105086000	105150000
chr13	105165000	105557000
chr13	105617000	105668000
chr13	105826000	105959000
chr13	105984000	106135000
chr13	106153000	106232000
chr13	107772000	107895000
chr13	108053000	108133000
chr13	108234000	108315000
chr13	108345000	108499000
chr13	108541000	108672000
chr13	108706000	108783000
chr13	108825000	108893000
chr13	108996000	109184000
chr13	109203000	109973000
chr13	109998000	110551000
chr13	110562000	110672000
chr13	111149000	111852000
chr13	111864000	112225000
chr13	112617000	112686000
chr13	112713000	113050000
chr13	113078000	113266000
chr13	113314000	113389000
chr13	113440000	113559000
chr13	114168000	114386000
chr13	115013000	115142000
chr13	115160000	115382000
chr13	115410000	115605000
chr13	115618000	115753000
chr13	115786000	116031000
chr13	116049000	116114000
chr13	116162000	116232000
chr13	116754000	116842000
chr13	117575000	117862000
chr13	117880000	117934000
chr13	117948000	118021000
chr13	118404000	118550000
chr13	119114000	119197000
chr13	119525000	119609000
chr13	120102000	120153000
chr14	8569000	8711000
chr14	8786000	8886000
chr14	9001000	9101000
chr14	9112000	9371000
chr14	9391000	9464000
chr14	10437000	10495000
chr14	10645000	10844000
chr14	10855000	10907000
chr14	11049000	11159000
chr14	11185000	11360000
chr14	11376000	11453000
chr14	11523000	11698000
chr14	12217000	12445000
chr14	12509000	13086000
chr14	13121000	13190000
chr14	13231000	13294000
chr14	13383000	13464000
chr14	13522000	13687000
chr14	13704000	13957000
chr14	14850000	14947000
chr14	15308000	15386000
chr14	15406000	15738000
chr14	16986000	17055000
chr14	17089000	17181000
chr14	17261000	17426000
chr14	17495000	17679000
chr14	17695000	17946000
chr14	17985000	18039000
chr14	18057000	18108000
chr14	18215000	18275000
chr14	18319000	18893000
chr14	18971000	19300000
chr14	19319000	19576000
chr14	19631000	19827000
chr14	20518000	20679000
chr14	20691000	20775000
chr14	20849000	21134000
chr14	21242000	21327000
chr14	21407000	21491000
chr14	21597000	21821000
chr14	21870000	22310000
chr14	22339000	22409000
chr14	22484000	22744000
chr14	22833000	23015000
chr14	23031000	23112000
chr14	23342000	23409000
chr14	23421000	23487000
chr14	23505000	23634000
chr14	24920000	25237000
chr14	25318000	25446000
chr14	25548000	25726000
chr14	25746000	25917000
chr14	25930000	26281000
chr14	26562000	26630000
chr14	27112000	27219000
chr14	27319000	27414000
chr14	27614000	27787000
chr14	27832000	27924000
chr14	27936000	28219000
chr14	28313000	28450000
chr14	30804000	30889000
chr14	31025000	31130000
chr14	31219000	31278000
chr14	31425000	31476000
chr14	31555000	31817000
chr14	32071000	32147000
chr14	32200000	32278000
chr14	32325000	32432000
chr14	32443000	32531000
chr14	32667000	32818000
chr14	32841000	32904000
chr14	32924000	32983000
chr14	33096000	33354000
chr14	33400000	33525000
chr14	33581000	33669000
chr14	33778000	33863000
chr14	33897000	34070000
chr14	34139000	34391000
chr14	34632000	34783000
chr14	34879000	35062000
chr14	35080000	35130000
chr14	35150000	35240000
chr14	35263000	35492000
chr14	35545000	35625000
chr14	35712000	35787000
chr14	37278000	37382000
chr14	37438000	37539000
chr14	37555000	37663000
chr14	37675000	37946000
chr14	38062000	38145000
chr14	41612000	42020000
chr14	45486000	45665000
chr14	45711000	45889000
chr14	46007000	46129000
chr14	46144000	46265000
chr14	46281000	46334000
chr14	46360000	46445000
chr14	46571000	47365000
chr14	47405000	47859000
chr14	47942000	48004000
chr14	48050000	48157000
chr14	48175000	48284000
chr14	48358000	48444000
chr14	48471000	48532000
chr14	48554000	49179000
chr14	49376000	49438000
chr14	49556000	49678000
chr14	49802000	49899000
chr14	49943000	50012000
chr14	50032000	50093000
chr14	51488000	51722000
chr14	52381000	52437000
chr14	52523000	52601000
chr14	52636000	52698000
chr14	52717000	52778000
chr14	54386000	54497000
chr14	54531000	54756000
chr14	54777000	54862000
chr14	54921000	54976000
chr14	55060000	55149000
chr14	55323000	55398000
chr14	55517000	55850000
chr14	55922000	56106000
chr14	56121000	56175000
chr14	56311000	56366000
chr14	56381000	56484000
chr14	56503000	56584000
chr14	56652000	57345000
chr14	57414000	57534000
chr14	57673000	57745000
chr14	57856000	58058000
chr14	58081000	58179000
chr14	58341000	58428000
chr14	58536000	58680000
chr14	58695000	58776000
chr14	58875000	58929000
chr14	58965000	59075000
chr14	59674000	59837000
chr14	59997000	60060000
chr14	60072000	60200000
chr14	60229000	60323000
chr14	60728000	61068000
chr14	61126000	61414000
chr14	61427000	61501000
chr14	61542000	61627000
chr14	61686000	61805000
chr14	61844000	61956000
chr14	61975000	62142000
chr14	62186000	62249000
chr14	62269000	62401000
chr14	62530000	62655000
chr14	62785000	62854000
chr14	62912000	63083000
chr14	63113000	63327000
chr14	63353000	63755000
chr14	63779000	63853000
chr14	63879000	64032000
chr14	64070000	64149000
chr14	64165000	64223000
chr14	64366000	64489000
chr14	64537000	65102000
chr14	65123000	65288000
chr14	65385000	65471000
chr14	65499000	65616000
chr14	65693000	65891000
chr14	65904000	65992000
chr14	66025000	66106000
chr14	66200000	67027000
chr14	67038000	67203000
chr14	67223000	67460000
chr14	67475000	67559000
chr14	67656000	67713000
chr14	67756000	67837000
chr14	67965000	68072000
chr14	68190000	68281000
chr14	68341000	68696000
chr14	69291000	69589000
chr14	69680000	69835000
chr14	69851000	70078000
chr14	70119000	70180000
chr14	70194000	70258000
chr14	70324000	70506000
chr14	70571000	70634000
chr14	70707000	70853000
chr14	71098000	71223000
chr14	71258000	71359000
chr14	71374000	71445000
chr14	71871000	72413000
chr14	72579000	72631000
chr14	72650000	72708000
chr14	72832000	72892000
chr14	72935000	73198000
chr14	73234000	73347000
chr14	73494000	73676000
chr14	73691000	73961000
chr14	74004000	74814000
chr14	74827000	75150000
chr14	75172000	75790000
chr14	75831000	75954000
chr14	76023000	76106000
chr14	76168000	76228000
chr14	76269000	76486000
chr14	76536000	76616000
chr14	76677000	76734000
chr14	76788000	77447000
chr14	77463000	77535000
chr14	78199000	78296000
chr14	78720000	78799000
chr14	78910000	79017000
chr14	79144000	79222000
chr14	79235000	79479000
chr14	79495000	79636000
chr14	79796000	79860000
chr14	79892000	79968000
chr14	80012000	80077000
chr14	80237000	80522000
chr14	80578000	80634000
chr14	80651000	80742000
chr14	80850000	80985000
chr14	80996000	81298000
chr14	83132000	83260000
chr14	83371000	83436000
chr14	84863000	85012000
chr14	85070000	85139000
chr14	86547000	86682000
chr14	87068000	87179000
chr14	87190000	87270000
chr14	87309000	87458000
chr14	87482000	87647000
chr14	87661000	87754000
chr14	87873000	87963000
chr14	91879000	91970000
chr14	92227000	92306000
chr14	92382000	92489000
chr14	92571000	92651000
chr14	93386000	93754000
chr14	93777000	93891000
chr14	93905000	94011000
chr14	94026000	94289000
chr14	96844000	96965000
chr14	97009000	97313000
chr14	97694000	97747000
chr14	97780000	97860000
chr14	97880000	97956000
chr14	98060000	98450000
chr14	98469000	98525000
chr14	98543000	98614000
chr14	99231000	99283000
chr14	99568000	99709000
chr14	99725000	100332000
chr14	100356000	100447000
chr14	100461000	100531000
chr14	100546000	100680000
chr14	101599000	101701000
chr14	101712000	102326000
chr14	102369000	102584000
chr14	103335000	103386000
chr14	103401000	103464000
chr14	103640000	103699000
chr14	103734000	103870000
chr14	103885000	103994000
chr14	105450000	105517000
chr14	105617000	105673000
chr14	105871000	106370000
chr14	106390000	106483000
chr14	106634000	106687000
chr14	106884000	106943000
chr14	107778000	107860000
chr14	107922000	107984000
chr14	108198000	108509000
chr14	111656000	111718000
chr14	111784000	111975000
chr14	115218000	115288000
chr14	115386000	115504000
chr14	115539000	115667000
chr14	115722000	115776000
chr14	115804000	115886000
chr14	116633000	116827000
chr14	116923000	117101000
chr14	117116000	117669000
chr14	117695000	117839000
chr14	118040000	118131000
chr14	118174000	118273000
chr14	118316000	118523000
chr14	118755000	118830000
chr14	118858000	118984000
chr14	119042000	119146000
chr14	119168000	119353000
chr14	119435000	119501000
chr14	120528000	120793000
chr14	120823000	121012000
chr14	121065000	121183000
chr14	121204000	121321000
chr14	121372000	121662000
chr14	121709000	121970000
chr14	122001000	122304000
chr14	122333000	122465000
chr14	122630000	122855000
chr14	122946000	123779000
chr15	3121000	3575000
chr15	3588000	3906000
chr15	3955000	4120000
chr15	4132000	4284000
chr15	4848000	5107000
chr15	5145000	5907000
chr15	5933000	6034000
chr15	6057000	6629000
chr15	6781000	6940000
chr15	6956000	7032000
chr15	7055000	7124000
chr15	7137000	7217000
chr15	7230000	7377000
chr15	7498000	7816000
chr15	7868000	8065000
chr15	8312000	8435000
chr15	8558000	8670000
chr15	8785000	8865000
chr15	8887000	8957000
chr15	8984000	9036000
chr15	9063000	9135000
chr15	9359000	9476000
chr15	9498000	9565000
chr15	10015000	10075000
chr15	10292000	10392000
chr15	10436000	10984000
chr15	11047000	11144000
chr15	11287000	12026000
chr15	12096000	12297000
chr15	12316000	12372000
chr15	12634000	12706000
chr15	12789000	12899000
chr15	12934000	13801000
chr15	13862000	13998000
chr15	15454000	15639000
chr15	15729000	15843000
chr15	15943000	16019000
chr15	16036000	16095000
chr15	16274000	16639000
chr15	16650000	16809000
chr15	20440000	21326000
chr15	23363000	23578000
chr15	24790000	24945000
chr15	24958000	25166000
chr15	25181000	25639000
chr15	25736000	26089000
chr15	26112000	26375000
chr15	26752000	26806000
chr15	26881000	26941000
chr15	26971000	27521000
chr15	27544000	27678000
chr15	27919000	28190000
chr15	28206000	28309000
chr15	30728000	30797000
chr15	30808000	30918000
chr15	30952000	31298000
chr15	31309000	31393000
chr15	31434000	31498000
chr15	31546000	31663000
chr15	31729000	31798000
chr15	31914000	31980000
chr15	32842000	32976000
chr15	33134000	33498000
chr15	33510000	33660000
chr15	33675000	33785000
chr15	33887000	34026000
chr15	34062000	34439000
chr15	34472000	34721000
chr15	34792000	35021000
chr15	35125000	35189000
chr15	35350000	35950000
chr15	36168000	36375000
chr15	36451000	37761000
chr15	37813000	37878000
chr15	37947000	38226000
chr15	38240000	38380000
chr15	38446000	38599000
chr15	38713000	38845000
chr15	38917000	39114000
chr15	39609000	39673000
chr15	40054000	40131000
chr15	40164000	40508000
chr15	40573000	40782000
chr15	40800000	40992000
chr15	41023000	41302000
chr15	41314000	41627000
chr15	41677000	41794000
chr15	42100000	42379000
chr15	42390000	42571000
chr15	42992000	43125000
chr15	44174000	44239000
chr15	44292000	44363000
chr15	44420000	44480000
chr15	44491000	44609000
chr15	49908000	50063000
chr15	50086000	50169000
chr15	50184000	50269000
chr15	50526000	50834000
chr15	50877000	50960000
chr15	50986000	51098000
chr15	51136000	51780000
chr15	51792000	51850000
chr15	52509000	52744000
chr15	52767000	52883000
chr15	52899000	53673000
chr15	53690000	53767000
chr15	53847000	53904000
chr15	53958000	54022000
chr15	54102000	54716000
chr15	54765000	54842000
chr15	54936000	55222000
[truncated: 3,658 more rows]
