# Supplementary material for: G9a/GLP-sensitivity of H3K9me2 Demarcates Two Types of Genomic Compartments
Source: Genomics Proteomics Bioinformatics. 2020 Dec 5;18(4):359–70. doi: 10.1016/j.gpb.2020.08.001 (PMC8242262; doi:10.1016/j.gpb.2020.08.001)
Supplement: Supplementary Table S5 [file mmc9.xlsx]

## Sheet: Table S5
Table S5 Genes identified in clusters 1–4 in AML12 cells (mm10)
Cluster 1	Cluster 2	Cluster 3	Cluster 4
ENSMUSG00000000001	ENSMUSG00000000056	ENSMUSG00000000031	ENSMUSG00000000131
ENSMUSG00000000028	ENSMUSG00000000058	ENSMUSG00000000049	ENSMUSG00000000159
ENSMUSG00000000088	ENSMUSG00000000154	ENSMUSG00000000078	ENSMUSG00000000223
ENSMUSG00000000126	ENSMUSG00000000276	ENSMUSG00000000085	ENSMUSG00000000244
ENSMUSG00000000148	ENSMUSG00000000282	ENSMUSG00000000127	ENSMUSG00000000266
ENSMUSG00000000167	ENSMUSG00000000290	ENSMUSG00000000134	ENSMUSG00000000295
ENSMUSG00000000168	ENSMUSG00000000308	ENSMUSG00000000142	ENSMUSG00000000296
ENSMUSG00000000184	ENSMUSG00000000340	ENSMUSG00000000149	ENSMUSG00000000355
ENSMUSG00000000253	ENSMUSG00000000384	ENSMUSG00000000171	ENSMUSG00000000386
ENSMUSG00000000278	ENSMUSG00000000385	ENSMUSG00000000194	ENSMUSG00000000416
ENSMUSG00000000325	ENSMUSG00000000399	ENSMUSG00000000275	ENSMUSG00000000594
ENSMUSG00000000346	ENSMUSG00000000409	ENSMUSG00000000301	ENSMUSG00000000627
ENSMUSG00000000489	ENSMUSG00000000441	ENSMUSG00000000303	ENSMUSG00000000838
ENSMUSG00000000531	ENSMUSG00000000486	ENSMUSG00000000326	ENSMUSG00000001127
ENSMUSG00000000552	ENSMUSG00000000532	ENSMUSG00000000339	ENSMUSG00000001128
ENSMUSG00000000555	ENSMUSG00000000538	ENSMUSG00000000374	ENSMUSG00000001155
ENSMUSG00000000568	ENSMUSG00000000581	ENSMUSG00000000378	ENSMUSG00000001173
ENSMUSG00000000579	ENSMUSG00000000739	ENSMUSG00000000420	ENSMUSG00000001305
ENSMUSG00000000631	ENSMUSG00000000753	ENSMUSG00000000439	ENSMUSG00000001376
ENSMUSG00000000686	ENSMUSG00000000791	ENSMUSG00000000440	ENSMUSG00000001424
ENSMUSG00000000693	ENSMUSG00000000811	ENSMUSG00000000530	ENSMUSG00000001467
ENSMUSG00000000711	ENSMUSG00000000876	ENSMUSG00000000561	ENSMUSG00000001627
ENSMUSG00000000738	ENSMUSG00000000901	ENSMUSG00000000563	ENSMUSG00000001700
ENSMUSG00000000740	ENSMUSG00000000959	ENSMUSG00000000567	ENSMUSG00000001767
ENSMUSG00000000743	ENSMUSG00000001021	ENSMUSG00000000600	ENSMUSG00000001768
ENSMUSG00000000751	ENSMUSG00000001034	ENSMUSG00000000605	ENSMUSG00000001786
ENSMUSG00000000776	ENSMUSG00000001039	ENSMUSG00000000628	ENSMUSG00000001943
ENSMUSG00000000782	ENSMUSG00000001131	ENSMUSG00000000706	ENSMUSG00000002020
ENSMUSG00000000792	ENSMUSG00000001143	ENSMUSG00000000708	ENSMUSG00000002728
ENSMUSG00000000826	ENSMUSG00000001151	ENSMUSG00000000759	ENSMUSG00000002808
ENSMUSG00000000902	ENSMUSG00000001166	ENSMUSG00000000787	ENSMUSG00000002844
ENSMUSG00000000916	ENSMUSG00000001211	ENSMUSG00000000804	ENSMUSG00000002845
ENSMUSG00000000934	ENSMUSG00000001248	ENSMUSG00000000823	ENSMUSG00000002847
ENSMUSG00000000938	ENSMUSG00000001281	ENSMUSG00000000827	ENSMUSG00000002944
ENSMUSG00000000948	ENSMUSG00000001348	ENSMUSG00000000881	ENSMUSG00000003053
ENSMUSG00000001014	ENSMUSG00000001349	ENSMUSG00000000884	ENSMUSG00000003161
ENSMUSG00000001016	ENSMUSG00000001436	ENSMUSG00000000915	ENSMUSG00000003228
ENSMUSG00000001017	ENSMUSG00000001482	ENSMUSG00000000957	ENSMUSG00000003282
ENSMUSG00000001018	ENSMUSG00000001493	ENSMUSG00000000958	ENSMUSG00000003477
ENSMUSG00000001025	ENSMUSG00000001518	ENSMUSG00000000976	ENSMUSG00000003721
ENSMUSG00000001036	ENSMUSG00000001520	ENSMUSG00000001052	ENSMUSG00000003992
ENSMUSG00000001053	ENSMUSG00000001524	ENSMUSG00000001100	ENSMUSG00000004018
ENSMUSG00000001054	ENSMUSG00000001525	ENSMUSG00000001105	ENSMUSG00000004038
ENSMUSG00000001056	ENSMUSG00000001542	ENSMUSG00000001120	ENSMUSG00000004085
ENSMUSG00000001062	ENSMUSG00000001558	ENSMUSG00000001123	ENSMUSG00000004098
ENSMUSG00000001065	ENSMUSG00000001569	ENSMUSG00000001150	ENSMUSG00000004110
ENSMUSG00000001082	ENSMUSG00000001576	ENSMUSG00000001229	ENSMUSG00000004317
ENSMUSG00000001089	ENSMUSG00000001622	ENSMUSG00000001280	ENSMUSG00000004360
ENSMUSG00000001098	ENSMUSG00000001642	ENSMUSG00000001300	ENSMUSG00000004540
ENSMUSG00000001119	ENSMUSG00000001663	ENSMUSG00000001313	ENSMUSG00000004552
ENSMUSG00000001134	ENSMUSG00000001666	ENSMUSG00000001323	ENSMUSG00000004610
ENSMUSG00000001138	ENSMUSG00000001670	ENSMUSG00000001366	ENSMUSG00000004698
ENSMUSG00000001156	ENSMUSG00000001783	ENSMUSG00000001403	ENSMUSG00000005089
ENSMUSG00000001157	ENSMUSG00000001785	ENSMUSG00000001415	ENSMUSG00000005102
ENSMUSG00000001158	ENSMUSG00000001802	ENSMUSG00000001416	ENSMUSG00000005107
ENSMUSG00000001175	ENSMUSG00000001829	ENSMUSG00000001418	ENSMUSG00000005131
ENSMUSG00000001227	ENSMUSG00000001833	ENSMUSG00000001420	ENSMUSG00000005220
ENSMUSG00000001228	ENSMUSG00000001864	ENSMUSG00000001440	ENSMUSG00000005364
ENSMUSG00000001247	ENSMUSG00000001870	ENSMUSG00000001441	ENSMUSG00000005534
ENSMUSG00000001249	ENSMUSG00000001930	ENSMUSG00000001472	ENSMUSG00000005611
ENSMUSG00000001270	ENSMUSG00000001946	ENSMUSG00000001506	ENSMUSG00000005803
ENSMUSG00000001285	ENSMUSG00000002006	ENSMUSG00000001517	ENSMUSG00000005804
ENSMUSG00000001288	ENSMUSG00000002010	ENSMUSG00000001521	ENSMUSG00000005864
ENSMUSG00000001289	ENSMUSG00000002014	ENSMUSG00000001630	ENSMUSG00000006262
ENSMUSG00000001380	ENSMUSG00000002032	ENSMUSG00000001665	ENSMUSG00000006273
ENSMUSG00000001383	ENSMUSG00000002055	ENSMUSG00000001674	ENSMUSG00000006373
ENSMUSG00000001419	ENSMUSG00000002057	ENSMUSG00000001687	ENSMUSG00000006423
ENSMUSG00000001435	ENSMUSG00000002103	ENSMUSG00000001761	ENSMUSG00000006522
ENSMUSG00000001445	ENSMUSG00000002104	ENSMUSG00000001763	ENSMUSG00000006529
ENSMUSG00000001473	ENSMUSG00000002105	ENSMUSG00000001891	ENSMUSG00000006678
ENSMUSG00000001507	ENSMUSG00000002108	ENSMUSG00000001924	ENSMUSG00000006777
ENSMUSG00000001552	ENSMUSG00000002204	ENSMUSG00000001942	ENSMUSG00000006784
ENSMUSG00000001632	ENSMUSG00000002279	ENSMUSG00000001948	ENSMUSG00000007097
ENSMUSG00000001707	ENSMUSG00000002308	ENSMUSG00000001962	ENSMUSG00000007564
ENSMUSG00000001729	ENSMUSG00000002329	ENSMUSG00000001964	ENSMUSG00000008333
ENSMUSG00000001739	ENSMUSG00000002342	ENSMUSG00000001983	ENSMUSG00000008540
ENSMUSG00000001750	ENSMUSG00000002346	ENSMUSG00000001998	ENSMUSG00000008658
ENSMUSG00000001751	ENSMUSG00000002413	ENSMUSG00000001999	ENSMUSG00000008859
ENSMUSG00000001755	ENSMUSG00000002416	ENSMUSG00000002015	ENSMUSG00000008976
ENSMUSG00000001774	ENSMUSG00000002458	ENSMUSG00000002017	ENSMUSG00000009185
ENSMUSG00000001794	ENSMUSG00000002459	ENSMUSG00000002028	ENSMUSG00000009378
ENSMUSG00000001844	ENSMUSG00000002477	ENSMUSG00000002076	ENSMUSG00000009633
ENSMUSG00000001847	ENSMUSG00000002550	ENSMUSG00000002102	ENSMUSG00000010025
ENSMUSG00000001855	ENSMUSG00000002578	ENSMUSG00000002107	ENSMUSG00000010554
ENSMUSG00000001909	ENSMUSG00000002660	ENSMUSG00000002109	ENSMUSG00000010651
ENSMUSG00000001910	ENSMUSG00000002679	ENSMUSG00000002147	ENSMUSG00000011257
ENSMUSG00000001911	ENSMUSG00000002731	ENSMUSG00000002221	ENSMUSG00000012350
ENSMUSG00000001918	ENSMUSG00000002741	ENSMUSG00000002222	ENSMUSG00000012519
ENSMUSG00000001986	ENSMUSG00000002803	ENSMUSG00000002265	ENSMUSG00000013076
ENSMUSG00000002031	ENSMUSG00000002804	ENSMUSG00000002266	ENSMUSG00000013367
ENSMUSG00000002043	ENSMUSG00000002846	ENSMUSG00000002289	ENSMUSG00000013736
ENSMUSG00000002052	ENSMUSG00000002885	ENSMUSG00000002297	ENSMUSG00000013846
ENSMUSG00000002058	ENSMUSG00000002948	ENSMUSG00000002325	ENSMUSG00000014543
ENSMUSG00000002059	ENSMUSG00000002968	ENSMUSG00000002326	ENSMUSG00000014763
ENSMUSG00000002064	ENSMUSG00000002980	ENSMUSG00000002365	ENSMUSG00000014813
ENSMUSG00000002068	ENSMUSG00000002996	ENSMUSG00000002372	ENSMUSG00000014905
ENSMUSG00000002083	ENSMUSG00000003037	ENSMUSG00000002409	ENSMUSG00000014907
ENSMUSG00000002129	ENSMUSG00000003039	ENSMUSG00000002428	ENSMUSG00000014980
ENSMUSG00000002205	ENSMUSG00000003134	ENSMUSG00000002455	ENSMUSG00000015002
ENSMUSG00000002210	ENSMUSG00000003154	ENSMUSG00000002475	ENSMUSG00000015112
ENSMUSG00000002227	ENSMUSG00000003166	ENSMUSG00000002524	ENSMUSG00000015214
ENSMUSG00000002233	ENSMUSG00000003226	ENSMUSG00000002769	ENSMUSG00000015224
ENSMUSG00000002249	ENSMUSG00000003271	ENSMUSG00000002791	ENSMUSG00000015243
ENSMUSG00000002250	ENSMUSG00000003354	ENSMUSG00000002797	ENSMUSG00000015289
ENSMUSG00000002274	ENSMUSG00000003355	ENSMUSG00000002812	ENSMUSG00000015342
ENSMUSG00000002280	ENSMUSG00000003378	ENSMUSG00000002814	ENSMUSG00000015533
ENSMUSG00000002307	ENSMUSG00000003382	ENSMUSG00000002820	ENSMUSG00000015709
ENSMUSG00000002319	ENSMUSG00000003402	ENSMUSG00000002881	ENSMUSG00000015829
ENSMUSG00000002320	ENSMUSG00000003411	ENSMUSG00000002900	ENSMUSG00000015890
ENSMUSG00000002332	ENSMUSG00000003420	ENSMUSG00000002949	ENSMUSG00000015962
ENSMUSG00000002343	ENSMUSG00000003423	ENSMUSG00000002957	ENSMUSG00000015980
ENSMUSG00000002345	ENSMUSG00000003452	ENSMUSG00000002984	ENSMUSG00000016128
ENSMUSG00000002379	ENSMUSG00000003500	ENSMUSG00000002985	ENSMUSG00000016150
ENSMUSG00000002393	ENSMUSG00000003531	ENSMUSG00000002997	ENSMUSG00000016181
ENSMUSG00000002395	ENSMUSG00000003534	ENSMUSG00000003051	ENSMUSG00000016194
ENSMUSG00000002396	ENSMUSG00000003555	ENSMUSG00000003062	ENSMUSG00000016200
ENSMUSG00000002486	ENSMUSG00000003559	ENSMUSG00000003119	ENSMUSG00000016206
ENSMUSG00000002496	ENSMUSG00000003575	ENSMUSG00000003131	ENSMUSG00000016283
ENSMUSG00000002504	ENSMUSG00000003585	ENSMUSG00000003234	ENSMUSG00000016308
ENSMUSG00000002546	ENSMUSG00000003604	ENSMUSG00000003279	ENSMUSG00000016382
ENSMUSG00000002580	ENSMUSG00000003731	ENSMUSG00000003316	ENSMUSG00000016427
ENSMUSG00000002602	ENSMUSG00000003808	ENSMUSG00000003344	ENSMUSG00000016481
ENSMUSG00000002603	ENSMUSG00000003849	ENSMUSG00000003345	ENSMUSG00000016493
ENSMUSG00000002608	ENSMUSG00000003923	ENSMUSG00000003360	ENSMUSG00000016494
ENSMUSG00000002617	ENSMUSG00000003929	ENSMUSG00000003363	ENSMUSG00000016498
ENSMUSG00000002625	ENSMUSG00000003948	ENSMUSG00000003464	ENSMUSG00000016624
ENSMUSG00000002635	ENSMUSG00000004032	ENSMUSG00000003526	ENSMUSG00000016756
ENSMUSG00000002658	ENSMUSG00000004035	ENSMUSG00000003527	ENSMUSG00000016984
ENSMUSG00000002661	ENSMUSG00000004070	ENSMUSG00000003573	ENSMUSG00000017002
ENSMUSG00000002718	ENSMUSG00000004100	ENSMUSG00000003617	ENSMUSG00000017453
ENSMUSG00000002732	ENSMUSG00000004221	ENSMUSG00000003623	ENSMUSG00000017491
ENSMUSG00000002733	ENSMUSG00000004233	ENSMUSG00000003662	ENSMUSG00000017943
ENSMUSG00000002748	ENSMUSG00000004266	ENSMUSG00000003746	ENSMUSG00000017950
ENSMUSG00000002763	ENSMUSG00000004267	ENSMUSG00000003810	ENSMUSG00000018286
ENSMUSG00000002767	ENSMUSG00000004285	ENSMUSG00000003814	ENSMUSG00000018620
ENSMUSG00000002768	ENSMUSG00000004356	ENSMUSG00000003847	ENSMUSG00000018623
ENSMUSG00000002771	ENSMUSG00000004371	ENSMUSG00000003848	ENSMUSG00000018800
ENSMUSG00000002778	ENSMUSG00000004393	ENSMUSG00000003865	ENSMUSG00000018900
ENSMUSG00000002781	ENSMUSG00000004500	ENSMUSG00000003868	ENSMUSG00000018916
ENSMUSG00000002799	ENSMUSG00000004562	ENSMUSG00000003873	ENSMUSG00000018927
ENSMUSG00000002825	ENSMUSG00000004655	ENSMUSG00000003934	ENSMUSG00000018999
ENSMUSG00000002831	ENSMUSG00000004768	ENSMUSG00000004040	ENSMUSG00000019122
ENSMUSG00000002833	ENSMUSG00000004815	ENSMUSG00000004071	ENSMUSG00000019726
ENSMUSG00000002835	ENSMUSG00000004895	ENSMUSG00000004096	ENSMUSG00000019761
ENSMUSG00000002870	ENSMUSG00000004936	ENSMUSG00000004127	ENSMUSG00000019768
ENSMUSG00000002871	ENSMUSG00000004945	ENSMUSG00000004207	ENSMUSG00000019779
ENSMUSG00000002897	ENSMUSG00000004952	ENSMUSG00000004263	ENSMUSG00000019791
ENSMUSG00000002908	ENSMUSG00000005069	ENSMUSG00000004270	ENSMUSG00000019792
ENSMUSG00000002910	ENSMUSG00000005125	ENSMUSG00000004319	ENSMUSG00000019796
ENSMUSG00000002963	ENSMUSG00000005237	ENSMUSG00000004383	ENSMUSG00000019806
ENSMUSG00000002981	ENSMUSG00000005251	ENSMUSG00000004394	ENSMUSG00000019808
ENSMUSG00000002983	ENSMUSG00000005299	ENSMUSG00000004446	ENSMUSG00000019809
ENSMUSG00000003031	ENSMUSG00000005312	ENSMUSG00000004451	ENSMUSG00000019810
ENSMUSG00000003032	ENSMUSG00000005362	ENSMUSG00000004455	ENSMUSG00000019814
ENSMUSG00000003033	ENSMUSG00000005378	ENSMUSG00000004460	ENSMUSG00000019845
ENSMUSG00000003038	ENSMUSG00000005413	ENSMUSG00000004462	ENSMUSG00000019846
ENSMUSG00000003068	ENSMUSG00000005417	ENSMUSG00000004508	ENSMUSG00000019852
ENSMUSG00000003070	ENSMUSG00000005481	ENSMUSG00000004535	ENSMUSG00000019853
ENSMUSG00000003072	ENSMUSG00000005501	ENSMUSG00000004561	ENSMUSG00000019866
ENSMUSG00000003099	ENSMUSG00000005505	ENSMUSG00000004565	ENSMUSG00000019880
ENSMUSG00000003123	ENSMUSG00000005506	ENSMUSG00000004567	ENSMUSG00000019883
ENSMUSG00000003135	ENSMUSG00000005510	ENSMUSG00000004568	ENSMUSG00000019889
ENSMUSG00000003184	ENSMUSG00000005514	ENSMUSG00000004591	ENSMUSG00000019893
ENSMUSG00000003190	ENSMUSG00000005580	ENSMUSG00000004633	ENSMUSG00000019899
ENSMUSG00000003198	ENSMUSG00000005609	ENSMUSG00000004677	ENSMUSG00000019905
ENSMUSG00000003199	ENSMUSG00000005656	ENSMUSG00000004748	ENSMUSG00000019927
ENSMUSG00000003200	ENSMUSG00000005682	ENSMUSG00000004771	ENSMUSG00000019945
ENSMUSG00000003208	ENSMUSG00000005686	ENSMUSG00000004798	ENSMUSG00000019984
ENSMUSG00000003233	ENSMUSG00000005873	ENSMUSG00000004865	ENSMUSG00000020010
ENSMUSG00000003235	ENSMUSG00000005882	ENSMUSG00000004872	ENSMUSG00000020014
ENSMUSG00000003269	ENSMUSG00000005936	ENSMUSG00000004880	ENSMUSG00000020044
ENSMUSG00000003299	ENSMUSG00000005947	ENSMUSG00000004896	ENSMUSG00000020051
ENSMUSG00000003308	ENSMUSG00000005980	ENSMUSG00000004897	ENSMUSG00000020056
ENSMUSG00000003346	ENSMUSG00000005982	ENSMUSG00000004994	ENSMUSG00000020097
ENSMUSG00000003348	ENSMUSG00000006005	ENSMUSG00000005087	ENSMUSG00000020098
ENSMUSG00000003352	ENSMUSG00000006019	ENSMUSG00000005103	ENSMUSG00000020102
ENSMUSG00000003380	ENSMUSG00000006024	ENSMUSG00000005124	ENSMUSG00000020151
ENSMUSG00000003421	ENSMUSG00000006057	ENSMUSG00000005225	ENSMUSG00000020154
ENSMUSG00000003429	ENSMUSG00000006276	ENSMUSG00000005233	ENSMUSG00000020182
ENSMUSG00000003435	ENSMUSG00000006281	ENSMUSG00000005320	ENSMUSG00000020241
ENSMUSG00000003437	ENSMUSG00000006288	ENSMUSG00000005374	ENSMUSG00000020309
ENSMUSG00000003438	ENSMUSG00000006310	ENSMUSG00000005410	ENSMUSG00000020319
ENSMUSG00000003444	ENSMUSG00000006315	ENSMUSG00000005447	ENSMUSG00000020321
ENSMUSG00000003458	ENSMUSG00000006342	ENSMUSG00000005483	ENSMUSG00000020333
ENSMUSG00000003518	ENSMUSG00000006345	ENSMUSG00000005533	ENSMUSG00000020334
ENSMUSG00000003528	ENSMUSG00000006403	ENSMUSG00000005610	ENSMUSG00000020362
ENSMUSG00000003541	ENSMUSG00000006411	ENSMUSG00000005615	ENSMUSG00000020459
ENSMUSG00000003545	ENSMUSG00000006457	ENSMUSG00000005621	ENSMUSG00000020460
ENSMUSG00000003546	ENSMUSG00000006463	ENSMUSG00000005625	ENSMUSG00000020486
ENSMUSG00000003549	ENSMUSG00000006476	ENSMUSG00000005667	ENSMUSG00000020561
ENSMUSG00000003581	ENSMUSG00000006542	ENSMUSG00000005674	ENSMUSG00000020570
ENSMUSG00000003644	ENSMUSG00000006575	ENSMUSG00000005683	ENSMUSG00000020604
ENSMUSG00000003660	ENSMUSG00000006576	ENSMUSG00000005687	ENSMUSG00000020609
ENSMUSG00000003680	ENSMUSG00000006638	ENSMUSG00000005698	ENSMUSG00000020620
ENSMUSG00000003752	ENSMUSG00000006675	ENSMUSG00000005718	ENSMUSG00000020621
ENSMUSG00000003762	ENSMUSG00000006906	ENSMUSG00000005774	ENSMUSG00000020623
ENSMUSG00000003778	ENSMUSG00000006931	ENSMUSG00000005779	ENSMUSG00000020640
ENSMUSG00000003779	ENSMUSG00000006932	ENSMUSG00000005802	ENSMUSG00000020651
ENSMUSG00000003809	ENSMUSG00000007107	ENSMUSG00000005823	ENSMUSG00000020712
ENSMUSG00000003812	ENSMUSG00000007122	ENSMUSG00000005836	ENSMUSG00000020728
ENSMUSG00000003813	ENSMUSG00000007458	ENSMUSG00000005886	ENSMUSG00000020774
ENSMUSG00000003824	ENSMUSG00000007591	ENSMUSG00000005893	ENSMUSG00000020840
ENSMUSG00000003863	ENSMUSG00000007594	ENSMUSG00000005897	ENSMUSG00000020901
ENSMUSG00000003872	ENSMUSG00000007655	ENSMUSG00000005907	ENSMUSG00000020903
ENSMUSG00000003955	ENSMUSG00000007670	ENSMUSG00000005949	ENSMUSG00000020904
ENSMUSG00000003970	ENSMUSG00000007777	ENSMUSG00000005951	ENSMUSG00000021024
ENSMUSG00000004043	ENSMUSG00000007815	ENSMUSG00000005981	ENSMUSG00000021032
ENSMUSG00000004044	ENSMUSG00000007833	ENSMUSG00000005983	ENSMUSG00000021039
ENSMUSG00000004054	ENSMUSG00000007867	ENSMUSG00000006010	ENSMUSG00000021065
ENSMUSG00000004056	ENSMUSG00000007891	ENSMUSG00000006058	ENSMUSG00000021072
ENSMUSG00000004069	ENSMUSG00000008036	ENSMUSG00000006134	ENSMUSG00000021109
ENSMUSG00000004099	ENSMUSG00000008129	ENSMUSG00000006205	ENSMUSG00000021131
ENSMUSG00000004187	ENSMUSG00000008136	ENSMUSG00000006235	ENSMUSG00000021136
ENSMUSG00000004231	ENSMUSG00000008140	ENSMUSG00000006289	ENSMUSG00000021147
ENSMUSG00000004264	ENSMUSG00000008226	ENSMUSG00000006333	ENSMUSG00000021149
ENSMUSG00000004268	ENSMUSG00000008435	ENSMUSG00000006395	ENSMUSG00000021180
ENSMUSG00000004328	ENSMUSG00000008683	ENSMUSG00000006412	ENSMUSG00000021208
ENSMUSG00000004364	ENSMUSG00000008730	ENSMUSG00000006435	ENSMUSG00000021210
ENSMUSG00000004473	ENSMUSG00000009108	ENSMUSG00000006442	ENSMUSG00000021213
ENSMUSG00000004530	ENSMUSG00000009207	ENSMUSG00000006494	ENSMUSG00000021256
ENSMUSG00000004558	ENSMUSG00000009291	ENSMUSG00000006526	ENSMUSG00000021257
ENSMUSG00000004626	ENSMUSG00000009418	ENSMUSG00000006567	ENSMUSG00000021273
ENSMUSG00000004631	ENSMUSG00000009549	ENSMUSG00000006589	ENSMUSG00000021301
ENSMUSG00000004637	ENSMUSG00000009566	ENSMUSG00000006599	ENSMUSG00000021335
ENSMUSG00000004642	ENSMUSG00000009614	ENSMUSG00000006611	ENSMUSG00000021365
ENSMUSG00000004661	ENSMUSG00000009646	ENSMUSG00000006699	ENSMUSG00000021367
ENSMUSG00000004665	ENSMUSG00000009654	ENSMUSG00000006705	ENSMUSG00000021403
ENSMUSG00000004667	ENSMUSG00000009731	ENSMUSG00000006715	ENSMUSG00000021404
ENSMUSG00000004788	ENSMUSG00000009905	ENSMUSG00000006717	ENSMUSG00000021420
ENSMUSG00000004789	ENSMUSG00000009907	ENSMUSG00000006740	ENSMUSG00000021431
ENSMUSG00000004791	ENSMUSG00000010045	ENSMUSG00000006763	ENSMUSG00000021458
ENSMUSG00000004843	ENSMUSG00000010051	ENSMUSG00000006818	ENSMUSG00000021461
ENSMUSG00000004846	ENSMUSG00000010080	ENSMUSG00000006920	ENSMUSG00000021470
ENSMUSG00000004849	ENSMUSG00000010154	ENSMUSG00000007207	ENSMUSG00000021565
ENSMUSG00000004891	ENSMUSG00000010435	ENSMUSG00000007379	ENSMUSG00000021572
ENSMUSG00000004929	ENSMUSG00000010453	ENSMUSG00000007415	ENSMUSG00000021589
ENSMUSG00000004931	ENSMUSG00000010609	ENSMUSG00000007589	ENSMUSG00000021606
ENSMUSG00000004934	ENSMUSG00000010830	ENSMUSG00000007646	ENSMUSG00000021607
ENSMUSG00000004937	ENSMUSG00000010911	ENSMUSG00000007656	ENSMUSG00000021608
ENSMUSG00000004947	ENSMUSG00000010914	ENSMUSG00000007739	ENSMUSG00000021611
ENSMUSG00000004951	ENSMUSG00000010936	ENSMUSG00000007805	ENSMUSG00000021612
ENSMUSG00000004980	ENSMUSG00000011254	ENSMUSG00000007812	ENSMUSG00000021614
ENSMUSG00000004996	ENSMUSG00000011305	ENSMUSG00000007850	ENSMUSG00000021619
ENSMUSG00000005034	ENSMUSG00000011658	ENSMUSG00000007880	ENSMUSG00000021640
ENSMUSG00000005043	ENSMUSG00000011831	ENSMUSG00000007892	ENSMUSG00000021696
ENSMUSG00000005045	ENSMUSG00000011832	ENSMUSG00000007987	ENSMUSG00000021699
ENSMUSG00000005054	ENSMUSG00000011960	ENSMUSG00000007989	ENSMUSG00000021716
ENSMUSG00000005057	ENSMUSG00000012114	ENSMUSG00000008035	ENSMUSG00000021720
ENSMUSG00000005078	ENSMUSG00000012117	ENSMUSG00000008090	ENSMUSG00000021759
ENSMUSG00000005142	ENSMUSG00000012126	ENSMUSG00000008200	ENSMUSG00000021764
ENSMUSG00000005148	ENSMUSG00000012640	ENSMUSG00000008301	ENSMUSG00000021774
ENSMUSG00000005150	ENSMUSG00000013150	ENSMUSG00000008305	ENSMUSG00000021779
ENSMUSG00000005161	ENSMUSG00000013155	ENSMUSG00000008307	ENSMUSG00000021785
ENSMUSG00000005198	ENSMUSG00000013275	ENSMUSG00000008348	ENSMUSG00000021786
ENSMUSG00000005204	ENSMUSG00000013495	ENSMUSG00000008398	ENSMUSG00000021791
ENSMUSG00000005262	ENSMUSG00000013593	ENSMUSG00000008450	ENSMUSG00000021792
ENSMUSG00000005354	ENSMUSG00000013878	ENSMUSG00000008475	ENSMUSG00000021795
ENSMUSG00000005370	ENSMUSG00000014074	ENSMUSG00000008482	ENSMUSG00000021798
ENSMUSG00000005371	ENSMUSG00000014075	ENSMUSG00000008489	ENSMUSG00000021830
ENSMUSG00000005373	ENSMUSG00000014177	ENSMUSG00000008682	ENSMUSG00000021835
ENSMUSG00000005397	ENSMUSG00000014195	ENSMUSG00000008734	ENSMUSG00000021908
ENSMUSG00000005442	ENSMUSG00000014301	ENSMUSG00000008763	ENSMUSG00000021913
ENSMUSG00000005469	ENSMUSG00000014313	ENSMUSG00000008892	ENSMUSG00000021959
ENSMUSG00000005470	ENSMUSG00000014355	ENSMUSG00000009030	ENSMUSG00000022106
ENSMUSG00000005493	ENSMUSG00000014444	ENSMUSG00000009073	ENSMUSG00000022111
ENSMUSG00000005566	ENSMUSG00000014859	ENSMUSG00000009076	ENSMUSG00000022119
ENSMUSG00000005575	ENSMUSG00000014932	ENSMUSG00000009090	ENSMUSG00000022126
ENSMUSG00000005628	ENSMUSG00000014959	ENSMUSG00000009112	ENSMUSG00000022139
ENSMUSG00000005699	ENSMUSG00000015016	ENSMUSG00000009292	ENSMUSG00000022149
ENSMUSG00000005732	ENSMUSG00000015083	ENSMUSG00000009293	ENSMUSG00000022150
ENSMUSG00000005813	ENSMUSG00000015090	ENSMUSG00000009376	ENSMUSG00000022156
ENSMUSG00000005846	ENSMUSG00000015095	ENSMUSG00000009406	ENSMUSG00000022157
ENSMUSG00000005871	ENSMUSG00000015120	ENSMUSG00000009535	ENSMUSG00000022226
ENSMUSG00000005881	ENSMUSG00000015202	ENSMUSG00000009569	ENSMUSG00000022227
ENSMUSG00000005899	ENSMUSG00000015222	ENSMUSG00000009628	ENSMUSG00000022244
ENSMUSG00000005950	ENSMUSG00000015247	ENSMUSG00000009630	ENSMUSG00000022257
ENSMUSG00000005968	ENSMUSG00000015290	ENSMUSG00000009647	ENSMUSG00000022263
ENSMUSG00000005973	ENSMUSG00000015305	ENSMUSG00000009772	ENSMUSG00000022307
ENSMUSG00000005986	ENSMUSG00000015341	ENSMUSG00000009828	ENSMUSG00000022309
ENSMUSG00000006021	ENSMUSG00000015468	ENSMUSG00000009894	ENSMUSG00000022313
ENSMUSG00000006050	ENSMUSG00000015474	ENSMUSG00000009995	ENSMUSG00000022335
ENSMUSG00000006095	ENSMUSG00000015522	ENSMUSG00000010097	ENSMUSG00000022376
ENSMUSG00000006127	ENSMUSG00000015568	ENSMUSG00000010175	ENSMUSG00000022377
ENSMUSG00000006169	ENSMUSG00000015575	ENSMUSG00000010290	ENSMUSG00000022434
ENSMUSG00000006191	ENSMUSG00000015599	ENSMUSG00000010307	ENSMUSG00000022456
ENSMUSG00000006215	ENSMUSG00000015619	ENSMUSG00000010342	ENSMUSG00000022479
ENSMUSG00000006219	ENSMUSG00000015652	ENSMUSG00000010376	ENSMUSG00000022503
ENSMUSG00000006241	ENSMUSG00000015653	ENSMUSG00000010392	ENSMUSG00000022504
ENSMUSG00000006299	ENSMUSG00000015668	ENSMUSG00000010406	ENSMUSG00000022514
ENSMUSG00000006301	ENSMUSG00000015697	ENSMUSG00000010517	ENSMUSG00000022583
ENSMUSG00000006304	ENSMUSG00000015748	ENSMUSG00000010538	ENSMUSG00000022584
ENSMUSG00000006307	ENSMUSG00000015804	ENSMUSG00000010608	ENSMUSG00000022629
ENSMUSG00000006313	ENSMUSG00000015812	ENSMUSG00000010663	ENSMUSG00000022639
ENSMUSG00000006335	ENSMUSG00000015961	ENSMUSG00000010721	ENSMUSG00000022661
ENSMUSG00000006356	ENSMUSG00000015970	ENSMUSG00000011114	ENSMUSG00000022663
ENSMUSG00000006360	ENSMUSG00000016253	ENSMUSG00000011179	ENSMUSG00000022664
ENSMUSG00000006378	ENSMUSG00000016256	ENSMUSG00000011958	ENSMUSG00000022665
ENSMUSG00000006390	ENSMUSG00000016356	ENSMUSG00000012405	ENSMUSG00000022668
ENSMUSG00000006392	ENSMUSG00000016409	ENSMUSG00000012422	ENSMUSG00000022677
ENSMUSG00000006398	ENSMUSG00000016510	ENSMUSG00000012429	ENSMUSG00000022704
ENSMUSG00000006418	ENSMUSG00000016541	ENSMUSG00000012443	ENSMUSG00000022747
ENSMUSG00000006445	ENSMUSG00000016664	ENSMUSG00000012535	ENSMUSG00000022755
ENSMUSG00000006456	ENSMUSG00000016757	ENSMUSG00000012848	ENSMUSG00000022762
ENSMUSG00000006462	ENSMUSG00000016758	ENSMUSG00000013089	ENSMUSG00000022779
ENSMUSG00000006464	ENSMUSG00000016942	ENSMUSG00000013419	ENSMUSG00000022789
ENSMUSG00000006471	ENSMUSG00000017176	ENSMUSG00000013646	ENSMUSG00000022809
ENSMUSG00000006498	ENSMUSG00000017210	ENSMUSG00000013662	ENSMUSG00000022820
ENSMUSG00000006517	ENSMUSG00000017221	ENSMUSG00000013698	ENSMUSG00000022865
ENSMUSG00000006519	ENSMUSG00000017390	ENSMUSG00000013701	ENSMUSG00000022867
ENSMUSG00000006527	ENSMUSG00000017418	ENSMUSG00000013997	ENSMUSG00000022868
ENSMUSG00000006538	ENSMUSG00000017446	ENSMUSG00000014039	ENSMUSG00000022875
ENSMUSG00000006585	ENSMUSG00000017499	ENSMUSG00000014226	ENSMUSG00000022883
ENSMUSG00000006587	ENSMUSG00000017670	ENSMUSG00000014232	ENSMUSG00000022887
ENSMUSG00000006641	ENSMUSG00000017697	ENSMUSG00000014245	ENSMUSG00000022889
ENSMUSG00000006651	ENSMUSG00000017707	ENSMUSG00000014329	ENSMUSG00000022890
ENSMUSG00000006673	ENSMUSG00000017721	ENSMUSG00000014349	ENSMUSG00000022894
ENSMUSG00000006676	ENSMUSG00000017747	ENSMUSG00000014353	ENSMUSG00000023066
ENSMUSG00000006720	ENSMUSG00000017756	ENSMUSG00000014402	ENSMUSG00000023068
ENSMUSG00000006728	ENSMUSG00000017778	ENSMUSG00000014418	ENSMUSG00000023070
ENSMUSG00000006731	ENSMUSG00000017781	ENSMUSG00000014426	ENSMUSG00000023073
ENSMUSG00000006732	ENSMUSG00000017831	ENSMUSG00000014496	ENSMUSG00000023074
ENSMUSG00000006736	ENSMUSG00000017837	ENSMUSG00000014547	ENSMUSG00000023122
ENSMUSG00000006782	ENSMUSG00000017868	ENSMUSG00000014550	ENSMUSG00000023206
ENSMUSG00000006800	ENSMUSG00000017897	ENSMUSG00000014551	ENSMUSG00000023224
ENSMUSG00000006850	ENSMUSG00000018008	ENSMUSG00000014554	ENSMUSG00000023330
ENSMUSG00000006930	ENSMUSG00000018166	ENSMUSG00000014592	ENSMUSG00000023809
ENSMUSG00000006941	ENSMUSG00000018189	ENSMUSG00000014601	ENSMUSG00000023885
ENSMUSG00000006958	ENSMUSG00000018199	ENSMUSG00000014748	ENSMUSG00000023912
ENSMUSG00000006998	ENSMUSG00000018239	ENSMUSG00000014767	ENSMUSG00000023914
ENSMUSG00000007029	ENSMUSG00000018334	ENSMUSG00000014769	ENSMUSG00000023918
ENSMUSG00000007030	ENSMUSG00000018339	ENSMUSG00000014771	ENSMUSG00000023960
ENSMUSG00000007035	ENSMUSG00000018347	ENSMUSG00000014773	ENSMUSG00000023963
ENSMUSG00000007036	ENSMUSG00000018387	ENSMUSG00000014850	ENSMUSG00000024049
ENSMUSG00000007038	ENSMUSG00000018395	ENSMUSG00000014956	ENSMUSG00000024050
ENSMUSG00000007039	ENSMUSG00000018428	ENSMUSG00000015023	ENSMUSG00000024053
ENSMUSG00000007041	ENSMUSG00000018433	ENSMUSG00000015085	ENSMUSG00000024065
ENSMUSG00000007050	ENSMUSG00000018570	ENSMUSG00000015094	ENSMUSG00000024066
ENSMUSG00000007080	ENSMUSG00000018659	ENSMUSG00000015133	ENSMUSG00000024067
ENSMUSG00000007216	ENSMUSG00000018672	ENSMUSG00000015165	ENSMUSG00000024084
ENSMUSG00000007338	ENSMUSG00000018736	ENSMUSG00000015189	ENSMUSG00000024109
ENSMUSG00000007411	ENSMUSG00000018820	ENSMUSG00000015217	ENSMUSG00000024114
ENSMUSG00000007476	ENSMUSG00000018906	ENSMUSG00000015291	ENSMUSG00000024140
ENSMUSG00000007570	ENSMUSG00000019054	ENSMUSG00000015340	ENSMUSG00000024155
ENSMUSG00000007603	ENSMUSG00000019158	ENSMUSG00000015451	ENSMUSG00000024228
ENSMUSG00000007610	ENSMUSG00000019178	ENSMUSG00000015488	ENSMUSG00000024231
ENSMUSG00000007613	ENSMUSG00000019179	ENSMUSG00000015501	ENSMUSG00000024232
ENSMUSG00000007617	ENSMUSG00000019230	ENSMUSG00000015536	ENSMUSG00000024251
ENSMUSG00000007659	ENSMUSG00000019261	ENSMUSG00000015597	ENSMUSG00000024253
ENSMUSG00000007721	ENSMUSG00000019326	ENSMUSG00000015605	ENSMUSG00000024268
ENSMUSG00000007783	ENSMUSG00000019461	ENSMUSG00000015647	ENSMUSG00000024269
ENSMUSG00000007817	ENSMUSG00000019518	ENSMUSG00000015656	ENSMUSG00000024273
ENSMUSG00000007827	ENSMUSG00000019528	ENSMUSG00000015659	ENSMUSG00000024286
ENSMUSG00000007836	ENSMUSG00000019590	ENSMUSG00000015671	ENSMUSG00000024298
ENSMUSG00000007837	ENSMUSG00000019732	ENSMUSG00000015672	ENSMUSG00000024317
ENSMUSG00000007872	ENSMUSG00000019790	ENSMUSG00000015733	ENSMUSG00000024331
ENSMUSG00000007950	ENSMUSG00000019797	ENSMUSG00000015747	ENSMUSG00000024378
ENSMUSG00000008153	ENSMUSG00000019813	ENSMUSG00000015755	ENSMUSG00000024388
ENSMUSG00000008167	ENSMUSG00000019823	ENSMUSG00000015757	ENSMUSG00000024446
ENSMUSG00000008193	ENSMUSG00000019826	ENSMUSG00000015806	ENSMUSG00000024457
ENSMUSG00000008206	ENSMUSG00000019832	ENSMUSG00000015837	ENSMUSG00000024472
ENSMUSG00000008318	ENSMUSG00000019838	ENSMUSG00000015839	ENSMUSG00000024479
ENSMUSG00000008373	ENSMUSG00000019848	ENSMUSG00000015882	ENSMUSG00000024500
ENSMUSG00000008384	ENSMUSG00000019849	ENSMUSG00000015889	ENSMUSG00000024501
ENSMUSG00000008393	ENSMUSG00000019851	ENSMUSG00000015932	ENSMUSG00000024511
ENSMUSG00000008429	ENSMUSG00000019857	ENSMUSG00000015942	ENSMUSG00000024592
ENSMUSG00000008575	ENSMUSG00000019868	ENSMUSG00000015943	ENSMUSG00000024593
ENSMUSG00000008604	ENSMUSG00000019877	ENSMUSG00000015994	ENSMUSG00000024594
ENSMUSG00000008668	ENSMUSG00000019890	ENSMUSG00000016024	ENSMUSG00000024600
ENSMUSG00000008690	ENSMUSG00000019907	ENSMUSG00000016179	ENSMUSG00000024645
ENSMUSG00000008822	ENSMUSG00000019920	ENSMUSG00000016239	ENSMUSG00000024659
ENSMUSG00000008855	ENSMUSG00000019923	ENSMUSG00000016252	ENSMUSG00000024675
ENSMUSG00000008958	ENSMUSG00000019935	ENSMUSG00000016257	ENSMUSG00000024677
ENSMUSG00000009013	ENSMUSG00000019944	ENSMUSG00000016262	ENSMUSG00000024678
ENSMUSG00000009035	ENSMUSG00000019948	ENSMUSG00000016319	ENSMUSG00000024679
ENSMUSG00000009079	ENSMUSG00000019951	ENSMUSG00000016344	ENSMUSG00000024683
ENSMUSG00000009145	ENSMUSG00000019970	ENSMUSG00000016386	ENSMUSG00000024694
ENSMUSG00000009470	ENSMUSG00000019971	ENSMUSG00000016458	ENSMUSG00000024697
ENSMUSG00000009555	ENSMUSG00000019978	ENSMUSG00000016477	ENSMUSG00000024727
ENSMUSG00000009563	ENSMUSG00000019986	ENSMUSG00000016487	ENSMUSG00000024747
ENSMUSG00000009575	ENSMUSG00000019992	ENSMUSG00000016495	ENSMUSG00000024778
ENSMUSG00000009585	ENSMUSG00000019996	ENSMUSG00000016496	ENSMUSG00000024780
ENSMUSG00000009621	ENSMUSG00000019998	ENSMUSG00000016528	ENSMUSG00000024781
ENSMUSG00000009640	ENSMUSG00000020003	ENSMUSG00000016534	ENSMUSG00000024806
ENSMUSG00000009681	ENSMUSG00000020017	ENSMUSG00000016619	ENSMUSG00000024887
ENSMUSG00000009733	ENSMUSG00000020034	ENSMUSG00000016637	ENSMUSG00000024896
ENSMUSG00000009739	ENSMUSG00000020069	ENSMUSG00000016921	ENSMUSG00000024899
ENSMUSG00000009741	ENSMUSG00000020072	ENSMUSG00000016933	ENSMUSG00000024975
ENSMUSG00000009863	ENSMUSG00000020074	ENSMUSG00000016995	ENSMUSG00000024991
ENSMUSG00000009927	ENSMUSG00000020075	ENSMUSG00000017009	ENSMUSG00000024993
ENSMUSG00000010047	ENSMUSG00000020080	ENSMUSG00000017057	ENSMUSG00000024997
ENSMUSG00000010048	ENSMUSG00000020085	ENSMUSG00000017119	ENSMUSG00000024998
ENSMUSG00000010054	ENSMUSG00000020111	ENSMUSG00000017132	ENSMUSG00000025002
ENSMUSG00000010057	ENSMUSG00000020142	ENSMUSG00000017144	ENSMUSG00000025040
ENSMUSG00000010064	ENSMUSG00000020156	ENSMUSG00000017146	ENSMUSG00000025059
ENSMUSG00000010067	ENSMUSG00000020167	ENSMUSG00000017188	ENSMUSG00000025139
ENSMUSG00000010095	ENSMUSG00000020171	ENSMUSG00000017264	ENSMUSG00000025184
ENSMUSG00000010110	ENSMUSG00000020175	ENSMUSG00000017288	ENSMUSG00000025232
ENSMUSG00000010277	ENSMUSG00000020212	ENSMUSG00000017291	ENSMUSG00000025260
ENSMUSG00000010358	ENSMUSG00000020230	ENSMUSG00000017299	ENSMUSG00000025262
ENSMUSG00000010362	ENSMUSG00000020246	ENSMUSG00000017307	ENSMUSG00000025264
ENSMUSG00000010476	ENSMUSG00000020248	ENSMUSG00000017314	ENSMUSG00000025265
ENSMUSG00000010607	ENSMUSG00000020250	ENSMUSG00000017344	ENSMUSG00000025266
ENSMUSG00000010660	ENSMUSG00000020255	ENSMUSG00000017376	ENSMUSG00000025268
ENSMUSG00000010751	ENSMUSG00000020256	ENSMUSG00000017421	ENSMUSG00000025269
ENSMUSG00000010755	ENSMUSG00000020258	ENSMUSG00000017428	ENSMUSG00000025271
ENSMUSG00000011096	ENSMUSG00000020262	ENSMUSG00000017466	ENSMUSG00000025283
ENSMUSG00000011148	ENSMUSG00000020273	ENSMUSG00000017485	ENSMUSG00000025287
ENSMUSG00000011158	ENSMUSG00000020288	ENSMUSG00000017548	ENSMUSG00000025289
ENSMUSG00000011267	ENSMUSG00000020289	ENSMUSG00000017615	ENSMUSG00000025321
ENSMUSG00000011306	ENSMUSG00000020307	ENSMUSG00000017631	ENSMUSG00000025324
ENSMUSG00000011382	ENSMUSG00000020308	ENSMUSG00000017639	ENSMUSG00000025586
ENSMUSG00000011427	ENSMUSG00000020310	ENSMUSG00000017652	ENSMUSG00000025602
ENSMUSG00000011752	ENSMUSG00000020312	ENSMUSG00000017667	ENSMUSG00000025742
ENSMUSG00000011837	ENSMUSG00000020359	ENSMUSG00000017677	ENSMUSG00000025762
ENSMUSG00000011877	ENSMUSG00000020375	ENSMUSG00000017723	ENSMUSG00000025779
ENSMUSG00000011884	ENSMUSG00000020380	ENSMUSG00000017740	ENSMUSG00000025860
ENSMUSG00000012017	ENSMUSG00000020381	ENSMUSG00000017764	ENSMUSG00000025888
ENSMUSG00000012076	ENSMUSG00000020386	ENSMUSG00000017776	ENSMUSG00000025889
ENSMUSG00000012296	ENSMUSG00000020388	ENSMUSG00000017843	ENSMUSG00000025915
ENSMUSG00000012483	ENSMUSG00000020397	ENSMUSG00000018001	ENSMUSG00000025920
ENSMUSG00000012609	ENSMUSG00000020400	ENSMUSG00000018042	ENSMUSG00000025931
ENSMUSG00000013033	ENSMUSG00000020409	ENSMUSG00000018068	ENSMUSG00000025937
ENSMUSG00000013160	ENSMUSG00000020412	ENSMUSG00000018171	ENSMUSG00000025940
ENSMUSG00000013236	ENSMUSG00000020415	ENSMUSG00000018196	ENSMUSG00000025955
ENSMUSG00000013415	ENSMUSG00000020420	ENSMUSG00000018209	ENSMUSG00000025962
ENSMUSG00000013465	ENSMUSG00000020423	ENSMUSG00000018217	ENSMUSG00000025963
ENSMUSG00000013483	ENSMUSG00000020430	ENSMUSG00000018322	ENSMUSG00000025969
ENSMUSG00000013539	ENSMUSG00000020432	ENSMUSG00000018326	ENSMUSG00000025986
ENSMUSG00000013622	ENSMUSG00000020437	ENSMUSG00000018340	ENSMUSG00000025991
ENSMUSG00000013629	ENSMUSG00000020453	ENSMUSG00000018362	ENSMUSG00000026000
ENSMUSG00000013663	ENSMUSG00000020462	ENSMUSG00000018363	ENSMUSG00000026024
ENSMUSG00000013787	ENSMUSG00000020467	ENSMUSG00000018377	ENSMUSG00000026068
ENSMUSG00000013822	ENSMUSG00000020472	ENSMUSG00000018378	ENSMUSG00000026069
ENSMUSG00000013833	ENSMUSG00000020473	ENSMUSG00000018379	ENSMUSG00000026072
ENSMUSG00000013858	ENSMUSG00000020482	ENSMUSG00000018401	ENSMUSG00000026073
ENSMUSG00000013928	ENSMUSG00000020491	ENSMUSG00000018411	ENSMUSG00000026102
ENSMUSG00000013973	ENSMUSG00000020495	ENSMUSG00000018412	ENSMUSG00000026104
ENSMUSG00000014077	ENSMUSG00000020525	ENSMUSG00000018415	ENSMUSG00000026107
ENSMUSG00000014158	ENSMUSG00000020528	ENSMUSG00000018417	ENSMUSG00000026142
ENSMUSG00000014164	ENSMUSG00000020534	ENSMUSG00000018425	ENSMUSG00000026149
ENSMUSG00000014243	ENSMUSG00000020537	ENSMUSG00000018427	ENSMUSG00000026166
ENSMUSG00000014294	ENSMUSG00000020544	ENSMUSG00000018442	ENSMUSG00000026249
ENSMUSG00000014303	ENSMUSG00000020546	ENSMUSG00000018481	ENSMUSG00000026288
ENSMUSG00000014470	ENSMUSG00000020549	ENSMUSG00000018501	ENSMUSG00000026295
ENSMUSG00000014498	ENSMUSG00000020553	ENSMUSG00000018509	ENSMUSG00000026315
ENSMUSG00000014504	ENSMUSG00000020564	ENSMUSG00000018541	ENSMUSG00000026348
ENSMUSG00000014599	ENSMUSG00000020571	ENSMUSG00000018543	ENSMUSG00000026360
ENSMUSG00000014606	ENSMUSG00000020628	ENSMUSG00000018547	ENSMUSG00000026361
ENSMUSG00000014633	ENSMUSG00000020630	ENSMUSG00000018593	ENSMUSG00000026389
ENSMUSG00000014668	ENSMUSG00000020634	ENSMUSG00000018599	ENSMUSG00000026393
ENSMUSG00000014778	ENSMUSG00000020635	ENSMUSG00000018648	ENSMUSG00000026395
ENSMUSG00000014782	ENSMUSG00000020638	ENSMUSG00000018661	ENSMUSG00000026398
ENSMUSG00000014786	ENSMUSG00000020650	ENSMUSG00000018666	ENSMUSG00000026405
ENSMUSG00000014791	ENSMUSG00000020652	ENSMUSG00000018697	ENSMUSG00000026415
ENSMUSG00000014837	ENSMUSG00000020669	ENSMUSG00000018733	ENSMUSG00000026417
ENSMUSG00000014846	ENSMUSG00000020682	ENSMUSG00000018740	ENSMUSG00000026535
ENSMUSG00000014856	ENSMUSG00000020687	ENSMUSG00000018796	ENSMUSG00000026542
ENSMUSG00000014867	ENSMUSG00000020689	ENSMUSG00000018821	ENSMUSG00000026544
ENSMUSG00000014873	ENSMUSG00000020692	ENSMUSG00000018841	ENSMUSG00000026548
ENSMUSG00000015013	ENSMUSG00000020697	ENSMUSG00000018846	ENSMUSG00000026578
ENSMUSG00000015027	ENSMUSG00000020709	ENSMUSG00000018848	ENSMUSG00000026589
ENSMUSG00000015053	ENSMUSG00000020717	ENSMUSG00000018861	ENSMUSG00000026638
ENSMUSG00000015087	ENSMUSG00000020721	ENSMUSG00000018899	ENSMUSG00000026639
ENSMUSG00000015092	ENSMUSG00000020738	ENSMUSG00000018909	ENSMUSG00000026655
ENSMUSG00000015126	ENSMUSG00000020741	ENSMUSG00000018920	ENSMUSG00000026657
ENSMUSG00000015127	ENSMUSG00000020758	ENSMUSG00000018921	ENSMUSG00000026698
ENSMUSG00000015143	ENSMUSG00000020780	ENSMUSG00000018923	ENSMUSG00000026701
ENSMUSG00000015149	ENSMUSG00000020788	ENSMUSG00000018931	ENSMUSG00000026705
ENSMUSG00000015176	ENSMUSG00000020792	ENSMUSG00000018995	ENSMUSG00000026726
ENSMUSG00000015312	ENSMUSG00000020798	ENSMUSG00000019066	ENSMUSG00000026727
ENSMUSG00000015335	ENSMUSG00000020808	ENSMUSG00000019087	ENSMUSG00000026730
ENSMUSG00000015337	ENSMUSG00000020814	ENSMUSG00000019088	ENSMUSG00000026748
ENSMUSG00000015354	ENSMUSG00000020817	ENSMUSG00000019124	ENSMUSG00000026764
ENSMUSG00000015357	ENSMUSG00000020832	ENSMUSG00000019132	ENSMUSG00000026883
ENSMUSG00000015363	ENSMUSG00000020841	ENSMUSG00000019173	ENSMUSG00000026885
ENSMUSG00000015377	ENSMUSG00000020847	ENSMUSG00000019189	ENSMUSG00000026888
ENSMUSG00000015452	ENSMUSG00000020864	ENSMUSG00000019210	ENSMUSG00000026946
ENSMUSG00000015461	ENSMUSG00000020865	ENSMUSG00000019254	ENSMUSG00000026970
ENSMUSG00000015467	ENSMUSG00000020867	ENSMUSG00000019256	ENSMUSG00000026971
ENSMUSG00000015478	ENSMUSG00000020868	ENSMUSG00000019302	ENSMUSG00000026976
ENSMUSG00000015542	ENSMUSG00000020911	ENSMUSG00000019303	ENSMUSG00000026979
ENSMUSG00000015702	ENSMUSG00000020912	ENSMUSG00000019487	ENSMUSG00000026981
ENSMUSG00000015711	ENSMUSG00000020914	ENSMUSG00000019558	ENSMUSG00000026988
ENSMUSG00000015714	ENSMUSG00000020925	ENSMUSG00000019577	ENSMUSG00000027006
ENSMUSG00000015745	ENSMUSG00000020946	ENSMUSG00000019699	ENSMUSG00000027011
ENSMUSG00000015749	ENSMUSG00000020949	ENSMUSG00000019773	ENSMUSG00000027035
ENSMUSG00000015750	ENSMUSG00000020961	ENSMUSG00000019774	ENSMUSG00000027048
ENSMUSG00000015759	ENSMUSG00000020964	ENSMUSG00000019775	ENSMUSG00000027067
ENSMUSG00000015776	ENSMUSG00000020974	ENSMUSG00000019782	ENSMUSG00000027068
ENSMUSG00000015790	ENSMUSG00000020978	ENSMUSG00000019795	ENSMUSG00000027071
ENSMUSG00000015846	ENSMUSG00000020988	ENSMUSG00000019802	ENSMUSG00000027076
ENSMUSG00000015850	ENSMUSG00000020990	ENSMUSG00000019804	ENSMUSG00000027082
ENSMUSG00000015869	ENSMUSG00000020993	ENSMUSG00000019818	ENSMUSG00000027111
ENSMUSG00000015880	ENSMUSG00000021007	ENSMUSG00000019820	ENSMUSG00000027115
ENSMUSG00000015937	ENSMUSG00000021013	ENSMUSG00000019822	ENSMUSG00000027122
ENSMUSG00000015944	ENSMUSG00000021022	ENSMUSG00000019831	ENSMUSG00000027163
ENSMUSG00000015971	ENSMUSG00000021023	ENSMUSG00000019837	ENSMUSG00000027165
ENSMUSG00000016018	ENSMUSG00000021027	ENSMUSG00000019842	ENSMUSG00000027188
ENSMUSG00000016028	ENSMUSG00000021033	ENSMUSG00000019850	ENSMUSG00000027189
ENSMUSG00000016503	ENSMUSG00000021044	ENSMUSG00000019854	ENSMUSG00000027195
ENSMUSG00000016520	ENSMUSG00000021048	ENSMUSG00000019861	ENSMUSG00000027206
ENSMUSG00000016526	ENSMUSG00000021087	ENSMUSG00000019872	ENSMUSG00000027207
ENSMUSG00000016552	ENSMUSG00000021103	ENSMUSG00000019878	ENSMUSG00000027208
ENSMUSG00000016554	ENSMUSG00000021111	ENSMUSG00000019891	ENSMUSG00000027227
ENSMUSG00000016559	ENSMUSG00000021112	ENSMUSG00000019897	ENSMUSG00000027273
ENSMUSG00000016831	ENSMUSG00000021113	ENSMUSG00000019917	ENSMUSG00000027274
ENSMUSG00000016833	ENSMUSG00000021118	ENSMUSG00000019942	ENSMUSG00000027276
ENSMUSG00000016940	ENSMUSG00000021120	ENSMUSG00000019943	ENSMUSG00000027281
ENSMUSG00000016946	ENSMUSG00000021125	ENSMUSG00000019947	ENSMUSG00000027282
ENSMUSG00000017167	ENSMUSG00000021139	ENSMUSG00000019952	ENSMUSG00000027339
ENSMUSG00000017286	ENSMUSG00000021171	ENSMUSG00000019960	ENSMUSG00000027344
ENSMUSG00000017386	ENSMUSG00000021178	ENSMUSG00000019966	ENSMUSG00000027346
ENSMUSG00000017404	ENSMUSG00000021179	ENSMUSG00000019969	ENSMUSG00000027387
ENSMUSG00000017405	ENSMUSG00000021185	ENSMUSG00000019977	ENSMUSG00000027412
ENSMUSG00000017478	ENSMUSG00000021188	ENSMUSG00000019989	ENSMUSG00000027433
ENSMUSG00000017493	ENSMUSG00000021189	ENSMUSG00000019997	ENSMUSG00000027435
ENSMUSG00000017550	ENSMUSG00000021203	ENSMUSG00000020009	ENSMUSG00000027438
ENSMUSG00000017561	ENSMUSG00000021215	ENSMUSG00000020015	ENSMUSG00000027447
ENSMUSG00000017664	ENSMUSG00000021222	ENSMUSG00000020018	ENSMUSG00000027508
ENSMUSG00000017679	ENSMUSG00000021223	ENSMUSG00000020019	ENSMUSG00000027528
ENSMUSG00000017686	ENSMUSG00000021226	ENSMUSG00000020021	ENSMUSG00000027534
ENSMUSG00000017713	ENSMUSG00000021240	ENSMUSG00000020024	ENSMUSG00000027536
ENSMUSG00000017715	ENSMUSG00000021260	ENSMUSG00000020027	ENSMUSG00000027550
ENSMUSG00000017716	ENSMUSG00000021271	ENSMUSG00000020029	ENSMUSG00000027562
ENSMUSG00000017718	ENSMUSG00000021279	ENSMUSG00000020038	ENSMUSG00000027601
ENSMUSG00000017724	ENSMUSG00000021280	ENSMUSG00000020048	ENSMUSG00000027684
ENSMUSG00000017734	ENSMUSG00000021281	ENSMUSG00000020053	ENSMUSG00000027692
ENSMUSG00000017754	ENSMUSG00000021285	ENSMUSG00000020057	ENSMUSG00000027737
ENSMUSG00000017760	ENSMUSG00000021290	ENSMUSG00000020064	ENSMUSG00000027750
ENSMUSG00000017765	ENSMUSG00000021306	ENSMUSG00000020078	ENSMUSG00000027762
ENSMUSG00000017774	ENSMUSG00000021327	ENSMUSG00000020079	ENSMUSG00000027763
ENSMUSG00000017801	ENSMUSG00000021336	ENSMUSG00000020087	ENSMUSG00000027800
ENSMUSG00000017802	ENSMUSG00000021339	ENSMUSG00000020088	ENSMUSG00000027803
ENSMUSG00000017830	ENSMUSG00000021340	ENSMUSG00000020089	ENSMUSG00000027820
ENSMUSG00000017858	ENSMUSG00000021357	ENSMUSG00000020091	ENSMUSG00000027827
ENSMUSG00000017861	ENSMUSG00000021360	ENSMUSG00000020105	ENSMUSG00000027828
ENSMUSG00000017929	ENSMUSG00000021368	ENSMUSG00000020116	ENSMUSG00000027831
ENSMUSG00000017999	ENSMUSG00000021371	ENSMUSG00000020122	ENSMUSG00000027854
ENSMUSG00000018012	ENSMUSG00000021376	ENSMUSG00000020128	ENSMUSG00000027870
ENSMUSG00000018040	ENSMUSG00000021408	ENSMUSG00000020132	ENSMUSG00000027871
ENSMUSG00000018076	ENSMUSG00000021417	ENSMUSG00000020134	ENSMUSG00000027875
ENSMUSG00000018102	ENSMUSG00000021418	ENSMUSG00000020149	ENSMUSG00000027901
ENSMUSG00000018143	ENSMUSG00000021427	ENSMUSG00000020160	ENSMUSG00000027913
ENSMUSG00000018160	ENSMUSG00000021428	ENSMUSG00000020166	ENSMUSG00000027955
ENSMUSG00000018167	ENSMUSG00000021432	ENSMUSG00000020170	ENSMUSG00000028007
ENSMUSG00000018169	ENSMUSG00000021460	ENSMUSG00000020173	ENSMUSG00000028009
ENSMUSG00000018287	ENSMUSG00000021466	ENSMUSG00000020180	ENSMUSG00000028015
ENSMUSG00000018293	ENSMUSG00000021468	ENSMUSG00000020189	ENSMUSG00000028036
ENSMUSG00000018372	ENSMUSG00000021474	ENSMUSG00000020196	ENSMUSG00000028069
ENSMUSG00000018398	ENSMUSG00000021481	ENSMUSG00000020198	ENSMUSG00000028076
ENSMUSG00000018405	ENSMUSG00000021483	ENSMUSG00000020205	ENSMUSG00000028125
ENSMUSG00000018446	ENSMUSG00000021485	ENSMUSG00000020220	ENSMUSG00000028132
ENSMUSG00000018449	ENSMUSG00000021497	ENSMUSG00000020231	ENSMUSG00000028136
ENSMUSG00000018470	ENSMUSG00000021501	ENSMUSG00000020257	ENSMUSG00000028159
ENSMUSG00000018474	ENSMUSG00000021509	ENSMUSG00000020267	ENSMUSG00000028172
ENSMUSG00000018476	ENSMUSG00000021520	ENSMUSG00000020268	ENSMUSG00000028175
ENSMUSG00000018537	ENSMUSG00000021539	ENSMUSG00000020271	ENSMUSG00000028186
ENSMUSG00000018548	ENSMUSG00000021548	ENSMUSG00000020275	ENSMUSG00000028207
ENSMUSG00000018559	ENSMUSG00000021576	ENSMUSG00000020280	ENSMUSG00000028217
ENSMUSG00000018565	ENSMUSG00000021585	ENSMUSG00000020282	ENSMUSG00000028223
ENSMUSG00000018567	ENSMUSG00000021592	ENSMUSG00000020283	ENSMUSG00000028224
ENSMUSG00000018572	ENSMUSG00000021598	ENSMUSG00000020284	ENSMUSG00000028246
ENSMUSG00000018574	ENSMUSG00000021620	ENSMUSG00000020290	ENSMUSG00000028247
ENSMUSG00000018583	ENSMUSG00000021639	ENSMUSG00000020300	ENSMUSG00000028249
ENSMUSG00000018585	ENSMUSG00000021645	ENSMUSG00000020303	ENSMUSG00000028262
ENSMUSG00000018651	ENSMUSG00000021665	ENSMUSG00000020305	ENSMUSG00000028268
ENSMUSG00000018669	ENSMUSG00000021681	ENSMUSG00000020311	ENSMUSG00000028270
ENSMUSG00000018677	ENSMUSG00000021715	ENSMUSG00000020315	ENSMUSG00000028307
ENSMUSG00000018678	ENSMUSG00000021731	ENSMUSG00000020326	ENSMUSG00000028327
ENSMUSG00000018707	ENSMUSG00000021737	ENSMUSG00000020346	ENSMUSG00000028364
ENSMUSG00000018750	ENSMUSG00000021747	ENSMUSG00000020349	ENSMUSG00000028402
ENSMUSG00000018761	ENSMUSG00000021748	ENSMUSG00000020357	ENSMUSG00000028414
ENSMUSG00000018765	ENSMUSG00000021750	ENSMUSG00000020358	ENSMUSG00000028417
ENSMUSG00000018770	ENSMUSG00000021751	ENSMUSG00000020361	ENSMUSG00000028420
ENSMUSG00000018774	ENSMUSG00000021770	ENSMUSG00000020366	ENSMUSG00000028497
ENSMUSG00000018809	ENSMUSG00000021782	ENSMUSG00000020368	ENSMUSG00000028518
ENSMUSG00000018849	ENSMUSG00000021809	ENSMUSG00000020376	ENSMUSG00000028544
ENSMUSG00000018858	ENSMUSG00000021814	ENSMUSG00000020385	ENSMUSG00000028553
ENSMUSG00000018882	ENSMUSG00000021815	ENSMUSG00000020392	ENSMUSG00000028557
ENSMUSG00000018932	ENSMUSG00000021816	ENSMUSG00000020393	ENSMUSG00000028563
ENSMUSG00000018965	ENSMUSG00000021823	ENSMUSG00000020402	ENSMUSG00000028565
ENSMUSG00000018974	ENSMUSG00000021832	ENSMUSG00000020407	ENSMUSG00000028573
ENSMUSG00000018983	ENSMUSG00000021840	ENSMUSG00000020413	ENSMUSG00000028591
ENSMUSG00000019039	ENSMUSG00000021843	ENSMUSG00000020422	ENSMUSG00000028599
ENSMUSG00000019055	ENSMUSG00000021850	ENSMUSG00000020427	ENSMUSG00000028634
ENSMUSG00000019080	ENSMUSG00000021866	ENSMUSG00000020431	ENSMUSG00000028651
ENSMUSG00000019082	ENSMUSG00000021868	ENSMUSG00000020435	ENSMUSG00000028713
ENSMUSG00000019139	ENSMUSG00000021871	ENSMUSG00000020439	ENSMUSG00000028716
ENSMUSG00000019143	ENSMUSG00000021876	ENSMUSG00000020444	ENSMUSG00000028780
ENSMUSG00000019188	ENSMUSG00000021893	ENSMUSG00000020448	ENSMUSG00000028883
ENSMUSG00000019194	ENSMUSG00000021895	ENSMUSG00000020451	ENSMUSG00000028970
ENSMUSG00000019214	ENSMUSG00000021910	ENSMUSG00000020456	ENSMUSG00000028995
ENSMUSG00000019295	ENSMUSG00000021922	ENSMUSG00000020457	ENSMUSG00000029082
ENSMUSG00000019297	ENSMUSG00000021928	ENSMUSG00000020458	ENSMUSG00000029084
ENSMUSG00000019301	ENSMUSG00000021936	ENSMUSG00000020463	ENSMUSG00000029125
ENSMUSG00000019312	ENSMUSG00000021947	ENSMUSG00000020464	ENSMUSG00000029130
ENSMUSG00000019320	ENSMUSG00000021950	ENSMUSG00000020471	ENSMUSG00000029136
ENSMUSG00000019338	ENSMUSG00000021951	ENSMUSG00000020477	ENSMUSG00000029167
ENSMUSG00000019362	ENSMUSG00000021957	ENSMUSG00000020483	ENSMUSG00000029173
ENSMUSG00000019370	ENSMUSG00000021958	ENSMUSG00000020485	ENSMUSG00000029213
ENSMUSG00000019373	ENSMUSG00000021962	ENSMUSG00000020492	ENSMUSG00000029217
ENSMUSG00000019428	ENSMUSG00000021967	ENSMUSG00000020493	ENSMUSG00000029253
ENSMUSG00000019432	ENSMUSG00000021973	ENSMUSG00000020496	ENSMUSG00000029260
ENSMUSG00000019433	ENSMUSG00000021983	ENSMUSG00000020513	ENSMUSG00000029265
ENSMUSG00000019437	ENSMUSG00000021987	ENSMUSG00000020516	ENSMUSG00000029269
ENSMUSG00000019464	ENSMUSG00000021990	ENSMUSG00000020519	ENSMUSG00000029279
ENSMUSG00000019467	ENSMUSG00000021999	ENSMUSG00000020520	ENSMUSG00000029338
ENSMUSG00000019470	ENSMUSG00000022000	ENSMUSG00000020521	ENSMUSG00000029368
ENSMUSG00000019471	ENSMUSG00000022003	ENSMUSG00000020522	ENSMUSG00000029369
ENSMUSG00000019478	ENSMUSG00000022010	ENSMUSG00000020523	ENSMUSG00000029371
ENSMUSG00000019494	ENSMUSG00000022013	ENSMUSG00000020536	ENSMUSG00000029372
ENSMUSG00000019505	ENSMUSG00000022016	ENSMUSG00000020572	ENSMUSG00000029373
ENSMUSG00000019539	ENSMUSG00000022021	ENSMUSG00000020576	ENSMUSG00000029375
ENSMUSG00000019564	ENSMUSG00000022024	ENSMUSG00000020585	ENSMUSG00000029379
ENSMUSG00000019578	ENSMUSG00000022031	ENSMUSG00000020590	ENSMUSG00000029381
ENSMUSG00000019579	ENSMUSG00000022033	ENSMUSG00000020593	ENSMUSG00000029490
ENSMUSG00000019659	ENSMUSG00000022034	ENSMUSG00000020607	ENSMUSG00000029569
ENSMUSG00000019689	ENSMUSG00000022035	ENSMUSG00000020610	ENSMUSG00000029571
ENSMUSG00000019710	ENSMUSG00000022040	ENSMUSG00000020611	ENSMUSG00000029640
ENSMUSG00000019715	ENSMUSG00000022043	ENSMUSG00000020612	ENSMUSG00000029670
ENSMUSG00000019718	ENSMUSG00000022052	ENSMUSG00000020614	ENSMUSG00000029684
ENSMUSG00000019731	ENSMUSG00000022074	ENSMUSG00000020629	ENSMUSG00000029735
ENSMUSG00000019734	ENSMUSG00000022075	ENSMUSG00000020641	ENSMUSG00000029761
ENSMUSG00000019738	ENSMUSG00000022090	ENSMUSG00000020647	ENSMUSG00000029762
ENSMUSG00000019763	ENSMUSG00000022091	ENSMUSG00000020648	ENSMUSG00000029763
ENSMUSG00000019777	ENSMUSG00000022094	ENSMUSG00000020653	ENSMUSG00000029790
ENSMUSG00000019794	ENSMUSG00000022098	ENSMUSG00000020657	ENSMUSG00000029802
ENSMUSG00000019836	ENSMUSG00000022108	ENSMUSG00000020659	ENSMUSG00000029840
ENSMUSG00000019841	ENSMUSG00000022109	ENSMUSG00000020664	ENSMUSG00000029851
ENSMUSG00000019863	ENSMUSG00000022110	ENSMUSG00000020668	ENSMUSG00000029859
ENSMUSG00000019864	ENSMUSG00000022120	ENSMUSG00000020671	ENSMUSG00000029860
ENSMUSG00000019873	ENSMUSG00000022123	ENSMUSG00000020677	ENSMUSG00000029862
ENSMUSG00000019916	ENSMUSG00000022130	ENSMUSG00000020679	ENSMUSG00000030029
ENSMUSG00000019961	ENSMUSG00000022142	ENSMUSG00000020684	ENSMUSG00000030101
ENSMUSG00000019975	ENSMUSG00000022160	ENSMUSG00000020694	ENSMUSG00000030102
ENSMUSG00000019979	ENSMUSG00000022175	ENSMUSG00000020695	ENSMUSG00000030137
ENSMUSG00000019988	ENSMUSG00000022176	ENSMUSG00000020696	ENSMUSG00000030157
ENSMUSG00000020022	ENSMUSG00000022179	ENSMUSG00000020700	ENSMUSG00000030161
ENSMUSG00000020023	ENSMUSG00000022186	ENSMUSG00000020705	ENSMUSG00000030187
ENSMUSG00000020032	ENSMUSG00000022193	ENSMUSG00000020706	ENSMUSG00000030189
ENSMUSG00000020063	ENSMUSG00000022221	ENSMUSG00000020707	ENSMUSG00000030207
ENSMUSG00000020070	ENSMUSG00000022223	ENSMUSG00000020708	ENSMUSG00000030287
ENSMUSG00000020076	ENSMUSG00000022228	ENSMUSG00000020715	ENSMUSG00000030301
ENSMUSG00000020083	ENSMUSG00000022235	ENSMUSG00000020716	ENSMUSG00000030321
ENSMUSG00000020092	ENSMUSG00000022261	ENSMUSG00000020720	ENSMUSG00000030359
ENSMUSG00000020099	ENSMUSG00000022280	ENSMUSG00000020733	ENSMUSG00000030465
ENSMUSG00000020100	ENSMUSG00000022292	ENSMUSG00000020745	ENSMUSG00000030468
ENSMUSG00000020107	ENSMUSG00000022299	ENSMUSG00000020752	ENSMUSG00000030471
ENSMUSG00000020108	ENSMUSG00000022300	ENSMUSG00000020755	ENSMUSG00000030510
ENSMUSG00000020109	ENSMUSG00000022312	ENSMUSG00000020777	ENSMUSG00000030515
ENSMUSG00000020114	ENSMUSG00000022322	ENSMUSG00000020778	ENSMUSG00000030522
ENSMUSG00000020115	ENSMUSG00000022323	ENSMUSG00000020790	ENSMUSG00000030559
ENSMUSG00000020124	ENSMUSG00000022324	ENSMUSG00000020794	ENSMUSG00000030560
ENSMUSG00000020130	ENSMUSG00000022325	ENSMUSG00000020801	ENSMUSG00000030562
ENSMUSG00000020131	ENSMUSG00000022329	ENSMUSG00000020802	ENSMUSG00000030613
ENSMUSG00000020133	ENSMUSG00000022336	ENSMUSG00000020803	ENSMUSG00000030614
ENSMUSG00000020135	ENSMUSG00000022360	ENSMUSG00000020807	ENSMUSG00000030615
ENSMUSG00000020137	ENSMUSG00000022391	ENSMUSG00000020823	ENSMUSG00000030616
ENSMUSG00000020150	ENSMUSG00000022394	ENSMUSG00000020827	ENSMUSG00000030621
ENSMUSG00000020152	ENSMUSG00000022412	ENSMUSG00000020828	ENSMUSG00000030630
ENSMUSG00000020153	ENSMUSG00000022414	ENSMUSG00000020834	ENSMUSG00000030643
ENSMUSG00000020163	ENSMUSG00000022420	ENSMUSG00000020849	ENSMUSG00000030649
ENSMUSG00000020176	ENSMUSG00000022440	ENSMUSG00000020857	ENSMUSG00000030663
ENSMUSG00000020178	ENSMUSG00000022442	ENSMUSG00000020859	ENSMUSG00000030760
ENSMUSG00000020183	ENSMUSG00000022451	ENSMUSG00000020863	ENSMUSG00000030780
ENSMUSG00000020184	ENSMUSG00000022466	ENSMUSG00000020869	ENSMUSG00000030839
ENSMUSG00000020185	ENSMUSG00000022471	ENSMUSG00000020876	ENSMUSG00000030879
ENSMUSG00000020186	ENSMUSG00000022475	ENSMUSG00000020883	ENSMUSG00000030909
ENSMUSG00000020190	ENSMUSG00000022500	ENSMUSG00000020902	ENSMUSG00000030917
ENSMUSG00000020211	ENSMUSG00000022529	ENSMUSG00000020917	ENSMUSG00000030922
ENSMUSG00000020219	ENSMUSG00000022543	ENSMUSG00000020919	ENSMUSG00000030934
ENSMUSG00000020224	ENSMUSG00000022544	ENSMUSG00000020926	ENSMUSG00000030946
ENSMUSG00000020225	ENSMUSG00000022545	ENSMUSG00000020929	ENSMUSG00000030966
ENSMUSG00000020227	ENSMUSG00000022550	ENSMUSG00000020930	ENSMUSG00000031059
ENSMUSG00000020228	ENSMUSG00000022551	ENSMUSG00000020935	ENSMUSG00000031060
ENSMUSG00000020232	ENSMUSG00000022564	ENSMUSG00000020936	ENSMUSG00000031095
ENSMUSG00000020235	ENSMUSG00000022570	ENSMUSG00000020941	ENSMUSG00000031098
ENSMUSG00000020238	ENSMUSG00000022575	ENSMUSG00000020950	ENSMUSG00000031103
ENSMUSG00000020253	ENSMUSG00000022580	ENSMUSG00000020954	ENSMUSG00000031105
ENSMUSG00000020260	ENSMUSG00000022598	ENSMUSG00000020955	ENSMUSG00000031107
ENSMUSG00000020261	ENSMUSG00000022604	ENSMUSG00000020956	ENSMUSG00000031109
ENSMUSG00000020263	ENSMUSG00000022617	ENSMUSG00000020982	ENSMUSG00000031111
ENSMUSG00000020265	ENSMUSG00000022620	ENSMUSG00000020994	ENSMUSG00000031119
ENSMUSG00000020272	ENSMUSG00000022621	ENSMUSG00000021003	ENSMUSG00000031129
ENSMUSG00000020277	ENSMUSG00000022637	ENSMUSG00000021028	ENSMUSG00000031133
ENSMUSG00000020287	ENSMUSG00000022671	ENSMUSG00000021036	ENSMUSG00000031134
ENSMUSG00000020325	ENSMUSG00000022674	ENSMUSG00000021037	ENSMUSG00000031143
ENSMUSG00000020328	ENSMUSG00000022684	ENSMUSG00000021038	ENSMUSG00000031144
ENSMUSG00000020329	ENSMUSG00000022685	ENSMUSG00000021040	ENSMUSG00000031145
ENSMUSG00000020330	ENSMUSG00000022707	ENSMUSG00000021051	ENSMUSG00000031161
ENSMUSG00000020335	ENSMUSG00000022722	ENSMUSG00000021054	ENSMUSG00000031163
ENSMUSG00000020364	ENSMUSG00000022742	ENSMUSG00000021057	ENSMUSG00000031173
ENSMUSG00000020372	ENSMUSG00000022744	ENSMUSG00000021061	ENSMUSG00000031174
ENSMUSG00000020387	ENSMUSG00000022749	ENSMUSG00000021067	ENSMUSG00000031176
ENSMUSG00000020389	ENSMUSG00000022750	ENSMUSG00000021068	ENSMUSG00000031196
ENSMUSG00000020390	ENSMUSG00000022752	ENSMUSG00000021090	ENSMUSG00000031197
ENSMUSG00000020424	ENSMUSG00000022757	ENSMUSG00000021091	ENSMUSG00000031198
ENSMUSG00000020440	ENSMUSG00000022758	ENSMUSG00000021097	ENSMUSG00000031200
ENSMUSG00000020441	ENSMUSG00000022761	ENSMUSG00000021115	ENSMUSG00000031201
ENSMUSG00000020454	ENSMUSG00000022766	ENSMUSG00000021124	ENSMUSG00000031207
ENSMUSG00000020455	ENSMUSG00000022768	ENSMUSG00000021127	ENSMUSG00000031214
ENSMUSG00000020474	ENSMUSG00000022771	ENSMUSG00000021133	ENSMUSG00000031216
ENSMUSG00000020476	ENSMUSG00000022773	ENSMUSG00000021134	ENSMUSG00000031220
ENSMUSG00000020484	ENSMUSG00000022797	ENSMUSG00000021140	ENSMUSG00000031221
ENSMUSG00000020514	ENSMUSG00000022814	ENSMUSG00000021143	ENSMUSG00000031262
ENSMUSG00000020515	ENSMUSG00000022817	ENSMUSG00000021144	ENSMUSG00000031271
ENSMUSG00000020526	ENSMUSG00000022822	ENSMUSG00000021156	ENSMUSG00000031273
ENSMUSG00000020527	ENSMUSG00000022827	ENSMUSG00000021175	ENSMUSG00000031274
ENSMUSG00000020530	ENSMUSG00000022828	ENSMUSG00000021176	ENSMUSG00000031278
ENSMUSG00000020532	ENSMUSG00000022833	ENSMUSG00000021177	ENSMUSG00000031283
ENSMUSG00000020538	ENSMUSG00000022836	ENSMUSG00000021182	ENSMUSG00000031284
ENSMUSG00000020541	ENSMUSG00000022853	ENSMUSG00000021186	ENSMUSG00000031298
ENSMUSG00000020547	ENSMUSG00000022855	ENSMUSG00000021190	ENSMUSG00000031299
ENSMUSG00000020580	ENSMUSG00000022858	ENSMUSG00000021192	ENSMUSG00000031327
ENSMUSG00000020592	ENSMUSG00000022864	ENSMUSG00000021193	ENSMUSG00000031333
ENSMUSG00000020594	ENSMUSG00000022895	ENSMUSG00000021196	ENSMUSG00000031337
ENSMUSG00000020605	ENSMUSG00000022905	ENSMUSG00000021211	ENSMUSG00000031340
ENSMUSG00000020608	ENSMUSG00000022906	ENSMUSG00000021224	ENSMUSG00000031342
ENSMUSG00000020644	ENSMUSG00000022911	ENSMUSG00000021228	ENSMUSG00000031343
ENSMUSG00000020649	ENSMUSG00000022912	ENSMUSG00000021236	ENSMUSG00000031351
ENSMUSG00000020656	ENSMUSG00000022952	ENSMUSG00000021243	ENSMUSG00000031355
ENSMUSG00000020661	ENSMUSG00000022965	ENSMUSG00000021244	ENSMUSG00000031357
ENSMUSG00000020680	ENSMUSG00000022971	ENSMUSG00000021245	ENSMUSG00000031358
ENSMUSG00000020691	ENSMUSG00000022983	ENSMUSG00000021248	ENSMUSG00000031360
ENSMUSG00000020718	ENSMUSG00000022995	ENSMUSG00000021250	ENSMUSG00000031365
ENSMUSG00000020719	ENSMUSG00000023015	ENSMUSG00000021255	ENSMUSG00000031371
ENSMUSG00000020736	ENSMUSG00000023022	ENSMUSG00000021262	ENSMUSG00000031375
ENSMUSG00000020737	ENSMUSG00000023030	ENSMUSG00000021264	ENSMUSG00000031381
ENSMUSG00000020739	ENSMUSG00000023039	ENSMUSG00000021266	ENSMUSG00000031393
ENSMUSG00000020740	ENSMUSG00000023045	ENSMUSG00000021270	ENSMUSG00000031402
ENSMUSG00000020743	ENSMUSG00000023046	ENSMUSG00000021275	ENSMUSG00000031425
ENSMUSG00000020744	ENSMUSG00000023048	ENSMUSG00000021276	ENSMUSG00000031428
ENSMUSG00000020747	ENSMUSG00000023055	ENSMUSG00000021277	ENSMUSG00000031430
ENSMUSG00000020766	ENSMUSG00000023064	ENSMUSG00000021278	ENSMUSG00000031431
ENSMUSG00000020770	ENSMUSG00000023094	ENSMUSG00000021282	ENSMUSG00000031433
ENSMUSG00000020773	ENSMUSG00000023104	ENSMUSG00000021302	ENSMUSG00000031434
ENSMUSG00000020775	ENSMUSG00000023110	ENSMUSG00000021318	ENSMUSG00000031438
ENSMUSG00000020776	ENSMUSG00000023143	ENSMUSG00000021326	ENSMUSG00000031465
ENSMUSG00000020781	ENSMUSG00000023147	ENSMUSG00000021338	ENSMUSG00000031519
ENSMUSG00000020782	ENSMUSG00000023176	ENSMUSG00000021366	ENSMUSG00000031520
ENSMUSG00000020783	ENSMUSG00000023186	ENSMUSG00000021385	ENSMUSG00000031601
ENSMUSG00000020785	ENSMUSG00000023232	ENSMUSG00000021400	ENSMUSG00000031622
ENSMUSG00000020806	ENSMUSG00000023236	ENSMUSG00000021413	ENSMUSG00000031626
ENSMUSG00000020812	ENSMUSG00000023243	ENSMUSG00000021456	ENSMUSG00000031629
ENSMUSG00000020818	ENSMUSG00000023247	ENSMUSG00000021457	ENSMUSG00000031635
ENSMUSG00000020821	ENSMUSG00000023277	ENSMUSG00000021477	ENSMUSG00000031639
ENSMUSG00000020829	ENSMUSG00000023348	ENSMUSG00000021488	ENSMUSG00000031641
ENSMUSG00000020831	ENSMUSG00000023452	ENSMUSG00000021495	ENSMUSG00000031645
ENSMUSG00000020843	ENSMUSG00000023473	ENSMUSG00000021496	ENSMUSG00000031698
ENSMUSG00000020844	ENSMUSG00000023755	ENSMUSG00000021518	ENSMUSG00000031703
ENSMUSG00000020846	ENSMUSG00000023791	ENSMUSG00000021519	ENSMUSG00000031709
ENSMUSG00000020850	ENSMUSG00000023800	ENSMUSG00000021537	ENSMUSG00000031711
ENSMUSG00000020866	ENSMUSG00000023827	ENSMUSG00000021549	ENSMUSG00000031712
ENSMUSG00000020871	ENSMUSG00000023873	ENSMUSG00000021556	ENSMUSG00000031722
ENSMUSG00000020873	ENSMUSG00000023882	ENSMUSG00000021559	ENSMUSG00000031755
ENSMUSG00000020877	ENSMUSG00000023892	ENSMUSG00000021569	ENSMUSG00000031767
ENSMUSG00000020882	ENSMUSG00000023911	ENSMUSG00000021577	ENSMUSG00000031802
ENSMUSG00000020886	ENSMUSG00000023935	ENSMUSG00000021578	ENSMUSG00000031844
ENSMUSG00000020888	ENSMUSG00000023938	ENSMUSG00000021583	ENSMUSG00000031877
ENSMUSG00000020889	ENSMUSG00000023967	ENSMUSG00000021590	ENSMUSG00000031886
ENSMUSG00000020893	ENSMUSG00000023977	ENSMUSG00000021591	ENSMUSG00000031925
ENSMUSG00000020894	ENSMUSG00000023990	ENSMUSG00000021597	ENSMUSG00000031950
ENSMUSG00000020895	ENSMUSG00000023999	ENSMUSG00000021610	ENSMUSG00000031963
ENSMUSG00000020897	ENSMUSG00000024013	ENSMUSG00000021615	ENSMUSG00000031993
ENSMUSG00000020898	ENSMUSG00000024018	ENSMUSG00000021621	ENSMUSG00000032002
ENSMUSG00000020899	ENSMUSG00000024019	ENSMUSG00000021629	ENSMUSG00000032006
ENSMUSG00000020900	ENSMUSG00000024026	ENSMUSG00000021636	ENSMUSG00000032017
ENSMUSG00000020905	ENSMUSG00000024039	ENSMUSG00000021638	ENSMUSG00000032066
ENSMUSG00000020910	ENSMUSG00000024054	ENSMUSG00000021643	ENSMUSG00000032068
ENSMUSG00000020918	ENSMUSG00000024055	ENSMUSG00000021646	ENSMUSG00000032091
ENSMUSG00000020921	ENSMUSG00000024056	ENSMUSG00000021650	ENSMUSG00000032122
ENSMUSG00000020922	ENSMUSG00000024078	ENSMUSG00000021660	ENSMUSG00000032128
ENSMUSG00000020923	ENSMUSG00000024079	ENSMUSG00000021662	ENSMUSG00000032191
ENSMUSG00000020937	ENSMUSG00000024120	ENSMUSG00000021666	ENSMUSG00000032204
ENSMUSG00000020948	ENSMUSG00000024122	ENSMUSG00000021670	ENSMUSG00000032207
ENSMUSG00000020952	ENSMUSG00000024127	ENSMUSG00000021687	ENSMUSG00000032224
ENSMUSG00000020962	ENSMUSG00000024131	ENSMUSG00000021690	ENSMUSG00000032252
ENSMUSG00000020973	ENSMUSG00000024135	ENSMUSG00000021692	ENSMUSG00000032261
ENSMUSG00000020986	ENSMUSG00000024137	ENSMUSG00000021693	ENSMUSG00000032263
ENSMUSG00000021000	ENSMUSG00000024142	ENSMUSG00000021694	ENSMUSG00000032265
ENSMUSG00000021009	ENSMUSG00000024150	ENSMUSG00000021701	ENSMUSG00000032271
ENSMUSG00000021012	ENSMUSG00000024170	ENSMUSG00000021703	ENSMUSG00000032281
ENSMUSG00000021018	ENSMUSG00000024174	ENSMUSG00000021704	ENSMUSG00000032320
ENSMUSG00000021025	ENSMUSG00000024187	ENSMUSG00000021706	ENSMUSG00000032323
ENSMUSG00000021066	ENSMUSG00000024188	ENSMUSG00000021707	ENSMUSG00000032327
ENSMUSG00000021076	ENSMUSG00000024191	ENSMUSG00000021708	ENSMUSG00000032328
ENSMUSG00000021079	ENSMUSG00000024206	ENSMUSG00000021710	ENSMUSG00000032330
ENSMUSG00000021094	ENSMUSG00000024212	ENSMUSG00000021711	ENSMUSG00000032353
ENSMUSG00000021096	ENSMUSG00000024234	ENSMUSG00000021712	ENSMUSG00000032357
ENSMUSG00000021102	ENSMUSG00000024240	ENSMUSG00000021713	ENSMUSG00000032358
ENSMUSG00000021114	ENSMUSG00000024248	ENSMUSG00000021714	ENSMUSG00000032359
ENSMUSG00000021116	ENSMUSG00000024258	ENSMUSG00000021725	ENSMUSG00000032377
ENSMUSG00000021218	ENSMUSG00000024259	ENSMUSG00000021730	ENSMUSG00000032420
ENSMUSG00000021234	ENSMUSG00000024260	ENSMUSG00000021733	ENSMUSG00000032456
ENSMUSG00000021235	ENSMUSG00000024287	ENSMUSG00000021738	ENSMUSG00000032487
ENSMUSG00000021238	ENSMUSG00000024292	ENSMUSG00000021745	ENSMUSG00000032500
ENSMUSG00000021241	ENSMUSG00000024293	ENSMUSG00000021756	ENSMUSG00000032611
ENSMUSG00000021242	ENSMUSG00000024295	ENSMUSG00000021765	ENSMUSG00000032656
ENSMUSG00000021252	ENSMUSG00000024299	ENSMUSG00000021767	ENSMUSG00000032673
ENSMUSG00000021253	ENSMUSG00000024346	ENSMUSG00000021772	ENSMUSG00000032679
ENSMUSG00000021254	ENSMUSG00000024349	ENSMUSG00000021775	ENSMUSG00000032688
ENSMUSG00000021258	ENSMUSG00000024352	ENSMUSG00000021794	ENSMUSG00000032740
ENSMUSG00000021265	ENSMUSG00000024354	ENSMUSG00000021796	ENSMUSG00000032750
ENSMUSG00000021286	ENSMUSG00000024357	ENSMUSG00000021807	ENSMUSG00000032769
ENSMUSG00000021287	ENSMUSG00000024381	ENSMUSG00000021819	ENSMUSG00000032806
ENSMUSG00000021288	ENSMUSG00000024382	ENSMUSG00000021820	ENSMUSG00000032841
ENSMUSG00000021311	ENSMUSG00000024384	ENSMUSG00000021822	ENSMUSG00000032846
ENSMUSG00000021359	ENSMUSG00000024391	ENSMUSG00000021831	ENSMUSG00000032872
ENSMUSG00000021361	ENSMUSG00000024399	ENSMUSG00000021846	ENSMUSG00000032899
ENSMUSG00000021364	ENSMUSG00000024404	ENSMUSG00000021870	ENSMUSG00000032978
ENSMUSG00000021374	ENSMUSG00000024442	ENSMUSG00000021877	ENSMUSG00000032998
ENSMUSG00000021375	ENSMUSG00000024451	ENSMUSG00000021884	ENSMUSG00000033107
ENSMUSG00000021377	ENSMUSG00000024483	ENSMUSG00000021890	ENSMUSG00000033122
ENSMUSG00000021391	ENSMUSG00000024486	ENSMUSG00000021891	ENSMUSG00000033207
ENSMUSG00000021392	ENSMUSG00000024491	ENSMUSG00000021892	ENSMUSG00000033355
ENSMUSG00000021395	ENSMUSG00000024505	ENSMUSG00000021900	ENSMUSG00000033377
ENSMUSG00000021411	ENSMUSG00000024507	ENSMUSG00000021901	ENSMUSG00000033417
ENSMUSG00000021416	ENSMUSG00000024513	ENSMUSG00000021902	ENSMUSG00000033453
ENSMUSG00000021451	ENSMUSG00000024527	ENSMUSG00000021911	ENSMUSG00000033460
ENSMUSG00000021453	ENSMUSG00000024538	ENSMUSG00000021916	ENSMUSG00000033538
ENSMUSG00000021476	ENSMUSG00000024548	ENSMUSG00000021917	ENSMUSG00000033542
ENSMUSG00000021482	ENSMUSG00000024556	ENSMUSG00000021918	ENSMUSG00000033578
ENSMUSG00000021484	ENSMUSG00000024566	ENSMUSG00000021929	ENSMUSG00000033610
ENSMUSG00000021486	ENSMUSG00000024575	ENSMUSG00000021930	ENSMUSG00000033632
ENSMUSG00000021493	ENSMUSG00000024579	ENSMUSG00000021938	ENSMUSG00000033634
ENSMUSG00000021494	ENSMUSG00000024581	ENSMUSG00000021939	ENSMUSG00000033684
ENSMUSG00000021500	ENSMUSG00000024583	ENSMUSG00000021944	ENSMUSG00000033715
ENSMUSG00000021504	ENSMUSG00000024588	ENSMUSG00000021952	ENSMUSG00000033721
ENSMUSG00000021510	ENSMUSG00000024601	ENSMUSG00000021963	ENSMUSG00000033769
ENSMUSG00000021514	ENSMUSG00000024610	ENSMUSG00000021965	ENSMUSG00000033847
ENSMUSG00000021532	ENSMUSG00000024613	ENSMUSG00000021972	ENSMUSG00000033906
ENSMUSG00000021540	ENSMUSG00000024617	ENSMUSG00000021975	ENSMUSG00000033949
ENSMUSG00000021546	ENSMUSG00000024621	ENSMUSG00000021978	ENSMUSG00000033960
ENSMUSG00000021550	ENSMUSG00000024640	ENSMUSG00000021981	ENSMUSG00000033970
ENSMUSG00000021552	ENSMUSG00000024654	ENSMUSG00000021993	ENSMUSG00000034059
ENSMUSG00000021555	ENSMUSG00000024660	ENSMUSG00000021996	ENSMUSG00000034064
ENSMUSG00000021557	ENSMUSG00000024663	ENSMUSG00000021998	ENSMUSG00000034111
ENSMUSG00000021594	ENSMUSG00000024665	ENSMUSG00000022020	ENSMUSG00000034152
ENSMUSG00000021595	ENSMUSG00000024666	ENSMUSG00000022022	ENSMUSG00000034303
ENSMUSG00000021635	ENSMUSG00000024712	ENSMUSG00000022037	ENSMUSG00000034308
ENSMUSG00000021661	ENSMUSG00000024732	ENSMUSG00000022048	ENSMUSG00000034312
ENSMUSG00000021668	ENSMUSG00000024735	ENSMUSG00000022066	ENSMUSG00000034403
ENSMUSG00000021669	ENSMUSG00000024736	ENSMUSG00000022092	ENSMUSG00000034438
ENSMUSG00000021671	ENSMUSG00000024759	ENSMUSG00000022105	ENSMUSG00000034456
ENSMUSG00000021676	ENSMUSG00000024764	ENSMUSG00000022124	ENSMUSG00000034459
ENSMUSG00000021678	ENSMUSG00000024772	ENSMUSG00000022125	ENSMUSG00000034463
ENSMUSG00000021686	ENSMUSG00000024777	ENSMUSG00000022141	ENSMUSG00000034480
ENSMUSG00000021697	ENSMUSG00000024787	ENSMUSG00000022146	ENSMUSG00000034525
ENSMUSG00000021709	ENSMUSG00000024800	ENSMUSG00000022151	ENSMUSG00000034528
ENSMUSG00000021752	ENSMUSG00000024810	ENSMUSG00000022174	ENSMUSG00000034551
ENSMUSG00000021754	ENSMUSG00000024811	ENSMUSG00000022184	ENSMUSG00000034584
ENSMUSG00000021760	ENSMUSG00000024846	ENSMUSG00000022185	ENSMUSG00000034653
ENSMUSG00000021771	ENSMUSG00000024853	ENSMUSG00000022204	ENSMUSG00000034687
ENSMUSG00000021773	ENSMUSG00000024866	ENSMUSG00000022205	ENSMUSG00000034738
ENSMUSG00000021810	ENSMUSG00000024878	ENSMUSG00000022206	ENSMUSG00000034810
ENSMUSG00000021811	ENSMUSG00000024891	ENSMUSG00000022216	ENSMUSG00000034959
ENSMUSG00000021824	ENSMUSG00000024901	ENSMUSG00000022236	ENSMUSG00000035021
ENSMUSG00000021838	ENSMUSG00000024902	ENSMUSG00000022241	ENSMUSG00000035069
ENSMUSG00000021905	ENSMUSG00000024908	ENSMUSG00000022246	ENSMUSG00000035095
ENSMUSG00000021906	ENSMUSG00000024926	ENSMUSG00000022247	ENSMUSG00000035107
ENSMUSG00000021932	ENSMUSG00000024943	ENSMUSG00000022248	ENSMUSG00000035109
ENSMUSG00000021945	ENSMUSG00000024949	ENSMUSG00000022253	ENSMUSG00000035131
ENSMUSG00000021948	ENSMUSG00000024952	ENSMUSG00000022255	ENSMUSG00000035133
ENSMUSG00000021969	ENSMUSG00000024978	ENSMUSG00000022265	ENSMUSG00000035142
ENSMUSG00000021982	ENSMUSG00000024979	ENSMUSG00000022270	ENSMUSG00000035158
ENSMUSG00000022008	ENSMUSG00000025001	ENSMUSG00000022272	ENSMUSG00000035165
ENSMUSG00000022009	ENSMUSG00000025008	ENSMUSG00000022283	ENSMUSG00000035186
ENSMUSG00000022019	ENSMUSG00000025020	ENSMUSG00000022285	ENSMUSG00000035202
ENSMUSG00000022023	ENSMUSG00000025025	ENSMUSG00000022295	ENSMUSG00000035232
ENSMUSG00000022051	ENSMUSG00000025026	ENSMUSG00000022297	ENSMUSG00000035239
ENSMUSG00000022064	ENSMUSG00000025027	ENSMUSG00000022305	ENSMUSG00000035246
ENSMUSG00000022070	ENSMUSG00000025050	ENSMUSG00000022306	ENSMUSG00000035299
ENSMUSG00000022089	ENSMUSG00000025068	ENSMUSG00000022314	ENSMUSG00000035373
ENSMUSG00000022095	ENSMUSG00000025069	ENSMUSG00000022332	ENSMUSG00000035385
ENSMUSG00000022096	ENSMUSG00000025075	ENSMUSG00000022339	ENSMUSG00000035392
ENSMUSG00000022099	ENSMUSG00000025085	ENSMUSG00000022346	ENSMUSG00000035413
ENSMUSG00000022100	ENSMUSG00000025086	ENSMUSG00000022351	ENSMUSG00000035429
ENSMUSG00000022114	ENSMUSG00000025089	ENSMUSG00000022353	ENSMUSG00000035441
ENSMUSG00000022131	ENSMUSG00000025133	ENSMUSG00000022358	ENSMUSG00000035456
ENSMUSG00000022136	ENSMUSG00000025140	ENSMUSG00000022359	ENSMUSG00000035473
ENSMUSG00000022159	ENSMUSG00000025142	ENSMUSG00000022361	ENSMUSG00000035476
ENSMUSG00000022177	ENSMUSG00000025155	ENSMUSG00000022362	ENSMUSG00000035498
ENSMUSG00000022178	ENSMUSG00000025173	ENSMUSG00000022364	ENSMUSG00000035540
ENSMUSG00000022191	ENSMUSG00000025175	ENSMUSG00000022365	ENSMUSG00000035561
ENSMUSG00000022194	ENSMUSG00000025176	ENSMUSG00000022378	ENSMUSG00000035601
ENSMUSG00000022195	ENSMUSG00000025178	ENSMUSG00000022383	ENSMUSG00000035696
ENSMUSG00000022200	ENSMUSG00000025185	ENSMUSG00000022390	ENSMUSG00000035725
ENSMUSG00000022201	ENSMUSG00000025192	ENSMUSG00000022401	ENSMUSG00000035759
ENSMUSG00000022210	ENSMUSG00000025194	ENSMUSG00000022403	ENSMUSG00000035776
ENSMUSG00000022211	ENSMUSG00000025195	ENSMUSG00000022419	ENSMUSG00000035780
ENSMUSG00000022214	ENSMUSG00000025196	ENSMUSG00000022422	ENSMUSG00000035811
ENSMUSG00000022217	ENSMUSG00000025197	ENSMUSG00000022462	ENSMUSG00000035818
ENSMUSG00000022219	ENSMUSG00000025200	ENSMUSG00000022505	ENSMUSG00000035840
ENSMUSG00000022234	ENSMUSG00000025203	ENSMUSG00000022507	ENSMUSG00000035847
ENSMUSG00000022337	ENSMUSG00000025217	ENSMUSG00000022508	ENSMUSG00000035851
ENSMUSG00000022338	ENSMUSG00000025224	ENSMUSG00000022517	ENSMUSG00000035873
ENSMUSG00000022350	ENSMUSG00000025227	ENSMUSG00000022521	ENSMUSG00000035898
ENSMUSG00000022354	ENSMUSG00000025235	ENSMUSG00000022533	ENSMUSG00000035919
ENSMUSG00000022369	ENSMUSG00000025236	ENSMUSG00000022536	ENSMUSG00000036006
ENSMUSG00000022370	ENSMUSG00000025239	ENSMUSG00000022538	ENSMUSG00000036036
ENSMUSG00000022382	ENSMUSG00000025241	ENSMUSG00000022540	ENSMUSG00000036061
ENSMUSG00000022385	ENSMUSG00000025245	ENSMUSG00000022555	ENSMUSG00000036083
ENSMUSG00000022386	ENSMUSG00000025277	ENSMUSG00000022587	ENSMUSG00000036104
ENSMUSG00000022387	ENSMUSG00000025280	ENSMUSG00000022594	ENSMUSG00000036110
ENSMUSG00000022389	ENSMUSG00000025290	ENSMUSG00000022602	ENSMUSG00000036192
ENSMUSG00000022400	ENSMUSG00000025326	ENSMUSG00000022607	ENSMUSG00000036198
ENSMUSG00000022404	ENSMUSG00000025329	ENSMUSG00000022636	ENSMUSG00000036249
ENSMUSG00000022407	ENSMUSG00000025340	ENSMUSG00000022641	ENSMUSG00000036292
ENSMUSG00000022415	ENSMUSG00000025347	ENSMUSG00000022656	ENSMUSG00000036330
ENSMUSG00000022421	ENSMUSG00000025348	ENSMUSG00000022672	ENSMUSG00000036333
ENSMUSG00000022426	ENSMUSG00000025355	ENSMUSG00000022673	ENSMUSG00000036356
ENSMUSG00000022427	ENSMUSG00000025362	ENSMUSG00000022676	ENSMUSG00000036368
ENSMUSG00000022428	ENSMUSG00000025371	ENSMUSG00000022678	ENSMUSG00000036381
ENSMUSG00000022433	ENSMUSG00000025381	ENSMUSG00000022679	ENSMUSG00000036492
ENSMUSG00000022436	ENSMUSG00000025386	ENSMUSG00000022680	ENSMUSG00000036503
ENSMUSG00000022437	ENSMUSG00000025395	ENSMUSG00000022682	ENSMUSG00000036523
ENSMUSG00000022438	ENSMUSG00000025401	ENSMUSG00000022698	ENSMUSG00000036537
ENSMUSG00000022439	ENSMUSG00000025413	ENSMUSG00000022701	ENSMUSG00000036561
ENSMUSG00000022443	ENSMUSG00000025420	ENSMUSG00000022702	ENSMUSG00000036667
ENSMUSG00000022445	ENSMUSG00000025436	ENSMUSG00000022706	ENSMUSG00000036814
ENSMUSG00000022450	ENSMUSG00000025437	ENSMUSG00000022708	ENSMUSG00000036872
ENSMUSG00000022452	ENSMUSG00000025453	ENSMUSG00000022710	ENSMUSG00000036879
ENSMUSG00000022453	ENSMUSG00000025464	ENSMUSG00000022711	ENSMUSG00000036890
ENSMUSG00000022463	ENSMUSG00000025465	ENSMUSG00000022748	ENSMUSG00000036916
ENSMUSG00000022469	ENSMUSG00000025466	ENSMUSG00000022754	ENSMUSG00000036944
ENSMUSG00000022472	ENSMUSG00000025473	ENSMUSG00000022769	ENSMUSG00000036959
ENSMUSG00000022474	ENSMUSG00000025481	ENSMUSG00000022770	ENSMUSG00000036975
ENSMUSG00000022476	ENSMUSG00000025492	ENSMUSG00000022772	ENSMUSG00000036985
ENSMUSG00000022477	ENSMUSG00000025494	ENSMUSG00000022781	ENSMUSG00000036992
ENSMUSG00000022498	ENSMUSG00000025495	ENSMUSG00000022788	ENSMUSG00000037005
ENSMUSG00000022515	ENSMUSG00000025497	ENSMUSG00000022790	ENSMUSG00000037010
ENSMUSG00000022516	ENSMUSG00000025500	ENSMUSG00000022792	ENSMUSG00000037022
ENSMUSG00000022519	ENSMUSG00000025503	ENSMUSG00000022799	ENSMUSG00000037033
ENSMUSG00000022526	ENSMUSG00000025508	ENSMUSG00000022808	ENSMUSG00000037053
ENSMUSG00000022528	ENSMUSG00000025512	ENSMUSG00000022811	ENSMUSG00000037106
ENSMUSG00000022537	ENSMUSG00000025515	ENSMUSG00000022812	ENSMUSG00000037287
ENSMUSG00000022546	ENSMUSG00000025525	ENSMUSG00000022816	ENSMUSG00000037315
ENSMUSG00000022552	ENSMUSG00000025531	ENSMUSG00000022842	ENSMUSG00000037362
ENSMUSG00000022553	ENSMUSG00000025533	ENSMUSG00000022848	ENSMUSG00000037369
ENSMUSG00000022554	ENSMUSG00000025591	ENSMUSG00000022849	ENSMUSG00000037375
ENSMUSG00000022556	ENSMUSG00000025612	ENSMUSG00000022856	ENSMUSG00000037410
ENSMUSG00000022557	ENSMUSG00000025613	ENSMUSG00000022863	ENSMUSG00000037419
ENSMUSG00000022558	ENSMUSG00000025616	ENSMUSG00000022881	ENSMUSG00000037475
ENSMUSG00000022559	ENSMUSG00000025648	ENSMUSG00000022884	ENSMUSG00000037493
ENSMUSG00000022560	ENSMUSG00000025650	ENSMUSG00000022885	ENSMUSG00000037541
ENSMUSG00000022561	ENSMUSG00000025728	ENSMUSG00000022892	ENSMUSG00000037636
ENSMUSG00000022562	ENSMUSG00000025732	ENSMUSG00000022893	ENSMUSG00000037652
ENSMUSG00000022565	ENSMUSG00000025738	ENSMUSG00000022897	ENSMUSG00000037669
ENSMUSG00000022568	ENSMUSG00000025757	ENSMUSG00000022898	ENSMUSG00000037709
ENSMUSG00000022571	ENSMUSG00000025759	ENSMUSG00000022913	ENSMUSG00000037780
ENSMUSG00000022574	ENSMUSG00000025780	ENSMUSG00000022940	ENSMUSG00000037784
ENSMUSG00000022601	ENSMUSG00000025781	ENSMUSG00000022949	ENSMUSG00000037788
ENSMUSG00000022610	ENSMUSG00000025782	ENSMUSG00000022951	ENSMUSG00000037797
ENSMUSG00000022614	ENSMUSG00000025785	ENSMUSG00000022956	ENSMUSG00000037798
ENSMUSG00000022634	ENSMUSG00000025786	ENSMUSG00000022957	ENSMUSG00000037824
ENSMUSG00000022635	ENSMUSG00000025815	ENSMUSG00000022960	ENSMUSG00000037826
ENSMUSG00000022681	ENSMUSG00000025870	ENSMUSG00000022969	ENSMUSG00000037846
ENSMUSG00000022718	ENSMUSG00000025873	ENSMUSG00000022978	ENSMUSG00000037942
ENSMUSG00000022721	ENSMUSG00000025875	ENSMUSG00000022982	ENSMUSG00000037949
ENSMUSG00000022723	ENSMUSG00000025898	ENSMUSG00000023008	ENSMUSG00000037974
ENSMUSG00000022724	ENSMUSG00000025899	ENSMUSG00000023010	ENSMUSG00000037995
ENSMUSG00000022751	ENSMUSG00000025903	ENSMUSG00000023018	ENSMUSG00000037999
ENSMUSG00000022756	ENSMUSG00000025907	ENSMUSG00000023025	ENSMUSG00000038072
ENSMUSG00000022760	ENSMUSG00000025964	ENSMUSG00000023027	ENSMUSG00000038127
ENSMUSG00000022763	ENSMUSG00000025982	ENSMUSG00000023075	ENSMUSG00000038172
ENSMUSG00000022765	ENSMUSG00000026017	ENSMUSG00000023087	ENSMUSG00000038368
ENSMUSG00000022774	ENSMUSG00000026019	ENSMUSG00000023088	ENSMUSG00000038412
ENSMUSG00000022787	ENSMUSG00000026020	ENSMUSG00000023089	ENSMUSG00000038528
ENSMUSG00000022791	ENSMUSG00000026029	ENSMUSG00000023106	ENSMUSG00000038530
ENSMUSG00000022793	ENSMUSG00000026039	ENSMUSG00000023150	ENSMUSG00000038578
ENSMUSG00000022800	ENSMUSG00000026094	ENSMUSG00000023156	ENSMUSG00000038591
ENSMUSG00000022801	ENSMUSG00000026095	ENSMUSG00000023175	ENSMUSG00000038594
ENSMUSG00000022802	ENSMUSG00000026096	ENSMUSG00000023235	ENSMUSG00000038656
ENSMUSG00000022807	ENSMUSG00000026097	ENSMUSG00000023286	ENSMUSG00000038663
ENSMUSG00000022837	ENSMUSG00000026098	ENSMUSG00000023341	ENSMUSG00000038696
ENSMUSG00000022838	ENSMUSG00000026113	ENSMUSG00000023367	ENSMUSG00000038729
ENSMUSG00000022841	ENSMUSG00000026116	ENSMUSG00000023393	ENSMUSG00000038807
ENSMUSG00000022843	ENSMUSG00000026126	ENSMUSG00000023411	ENSMUSG00000038843
ENSMUSG00000022844	ENSMUSG00000026153	ENSMUSG00000023460	ENSMUSG00000038876
ENSMUSG00000022847	ENSMUSG00000026154	ENSMUSG00000023571	ENSMUSG00000038903
ENSMUSG00000022914	ENSMUSG00000026158	ENSMUSG00000023723	ENSMUSG00000038916
ENSMUSG00000022945	ENSMUSG00000026162	ENSMUSG00000023795	ENSMUSG00000038917
ENSMUSG00000022946	ENSMUSG00000026171	ENSMUSG00000023805	ENSMUSG00000038925
ENSMUSG00000022947	ENSMUSG00000026175	ENSMUSG00000023826	ENSMUSG00000038984
ENSMUSG00000022948	ENSMUSG00000026177	ENSMUSG00000023830	ENSMUSG00000038991
ENSMUSG00000022961	ENSMUSG00000026181	ENSMUSG00000023832	ENSMUSG00000039005
ENSMUSG00000022962	ENSMUSG00000026187	ENSMUSG00000023845	ENSMUSG00000039007
ENSMUSG00000022964	ENSMUSG00000026188	ENSMUSG00000023852	ENSMUSG00000039031
ENSMUSG00000022967	ENSMUSG00000026189	ENSMUSG00000023861	ENSMUSG00000039033
ENSMUSG00000022972	ENSMUSG00000026192	ENSMUSG00000023883	ENSMUSG00000039047
ENSMUSG00000022973	ENSMUSG00000026202	ENSMUSG00000023908	ENSMUSG00000039057
ENSMUSG00000022974	ENSMUSG00000026204	ENSMUSG00000023909	ENSMUSG00000039058
ENSMUSG00000022992	ENSMUSG00000026207	ENSMUSG00000023915	ENSMUSG00000039116
ENSMUSG00000022994	ENSMUSG00000026208	ENSMUSG00000023923	ENSMUSG00000039126
ENSMUSG00000022999	ENSMUSG00000026213	ENSMUSG00000023932	ENSMUSG00000039153
ENSMUSG00000023000	ENSMUSG00000026229	ENSMUSG00000023940	ENSMUSG00000039178
ENSMUSG00000023004	ENSMUSG00000026245	ENSMUSG00000023952	ENSMUSG00000039182
ENSMUSG00000023007	ENSMUSG00000026248	ENSMUSG00000023953	ENSMUSG00000039191
ENSMUSG00000023009	ENSMUSG00000026259	ENSMUSG00000023961	ENSMUSG00000039196
ENSMUSG00000023019	ENSMUSG00000026260	ENSMUSG00000023965	ENSMUSG00000039210
ENSMUSG00000023020	ENSMUSG00000026269	ENSMUSG00000023973	ENSMUSG00000039217
ENSMUSG00000023021	ENSMUSG00000026273	ENSMUSG00000024002	ENSMUSG00000039221
ENSMUSG00000023026	ENSMUSG00000026274	ENSMUSG00000024006	ENSMUSG00000039231
ENSMUSG00000023031	ENSMUSG00000026278	ENSMUSG00000024037	ENSMUSG00000039232
ENSMUSG00000023032	ENSMUSG00000026280	ENSMUSG00000024038	ENSMUSG00000039234
ENSMUSG00000023033	ENSMUSG00000026305	ENSMUSG00000024048	ENSMUSG00000039238
ENSMUSG00000023034	ENSMUSG00000026307	ENSMUSG00000024052	ENSMUSG00000039246
ENSMUSG00000023036	ENSMUSG00000026308	ENSMUSG00000024063	ENSMUSG00000039286
ENSMUSG00000023043	ENSMUSG00000026309	ENSMUSG00000024068	ENSMUSG00000039304
ENSMUSG00000023044	ENSMUSG00000026313	ENSMUSG00000024070	ENSMUSG00000039372
ENSMUSG00000023050	ENSMUSG00000026317	ENSMUSG00000024072	ENSMUSG00000039384
ENSMUSG00000023051	ENSMUSG00000026339	ENSMUSG00000024073	ENSMUSG00000039497
ENSMUSG00000023067	ENSMUSG00000026343	ENSMUSG00000024074	ENSMUSG00000039543
ENSMUSG00000023072	ENSMUSG00000026354	ENSMUSG00000024081	ENSMUSG00000039556
ENSMUSG00000023079	ENSMUSG00000026356	ENSMUSG00000024082	ENSMUSG00000039611
ENSMUSG00000023118	ENSMUSG00000026374	ENSMUSG00000024083	ENSMUSG00000039653
ENSMUSG00000023170	ENSMUSG00000026377	ENSMUSG00000024085	ENSMUSG00000039682
ENSMUSG00000023191	ENSMUSG00000026380	ENSMUSG00000024087	ENSMUSG00000039748
ENSMUSG00000023249	ENSMUSG00000026387	ENSMUSG00000024091	ENSMUSG00000039753
ENSMUSG00000023259	ENSMUSG00000026404	ENSMUSG00000024095	ENSMUSG00000039782
ENSMUSG00000023262	ENSMUSG00000026409	ENSMUSG00000024096	ENSMUSG00000039795
ENSMUSG00000023266	ENSMUSG00000026411	ENSMUSG00000024097	ENSMUSG00000040017
ENSMUSG00000023272	ENSMUSG00000026413	ENSMUSG00000024098	ENSMUSG00000040022
ENSMUSG00000023284	ENSMUSG00000026414	ENSMUSG00000024099	ENSMUSG00000040105
ENSMUSG00000023307	ENSMUSG00000026421	ENSMUSG00000024101	ENSMUSG00000040112
ENSMUSG00000023345	ENSMUSG00000026427	ENSMUSG00000024118	ENSMUSG00000040124
ENSMUSG00000023353	ENSMUSG00000026433	ENSMUSG00000024143	ENSMUSG00000040147
ENSMUSG00000023391	ENSMUSG00000026434	ENSMUSG00000024145	ENSMUSG00000040152
ENSMUSG00000023456	ENSMUSG00000026435	ENSMUSG00000024146	ENSMUSG00000040174
ENSMUSG00000023484	ENSMUSG00000026436	ENSMUSG00000024151	ENSMUSG00000040187
ENSMUSG00000023495	ENSMUSG00000026463	ENSMUSG00000024158	ENSMUSG00000040229
ENSMUSG00000023505	ENSMUSG00000026471	ENSMUSG00000024163	ENSMUSG00000040253
ENSMUSG00000023572	ENSMUSG00000026479	ENSMUSG00000024164	ENSMUSG00000040265
ENSMUSG00000023707	ENSMUSG00000026489	ENSMUSG00000024165	ENSMUSG00000040272
ENSMUSG00000023764	ENSMUSG00000026496	ENSMUSG00000024177	ENSMUSG00000040282
ENSMUSG00000023806	ENSMUSG00000026500	ENSMUSG00000024182	ENSMUSG00000040297
ENSMUSG00000023904	ENSMUSG00000026502	ENSMUSG00000024190	ENSMUSG00000040329
ENSMUSG00000023905	ENSMUSG00000026510	ENSMUSG00000024213	ENSMUSG00000040331
ENSMUSG00000023906	ENSMUSG00000026511	ENSMUSG00000024217	ENSMUSG00000040429
ENSMUSG00000023919	ENSMUSG00000026526	ENSMUSG00000024235	ENSMUSG00000040456
ENSMUSG00000023921	ENSMUSG00000026536	ENSMUSG00000024236	ENSMUSG00000040459
ENSMUSG00000023939	ENSMUSG00000026556	ENSMUSG00000024241	ENSMUSG00000040483
ENSMUSG00000023942	ENSMUSG00000026584	ENSMUSG00000024242	ENSMUSG00000040520
ENSMUSG00000023944	ENSMUSG00000026585	ENSMUSG00000024246	ENSMUSG00000040584
ENSMUSG00000023947	ENSMUSG00000026626	ENSMUSG00000024247	ENSMUSG00000040618
ENSMUSG00000023951	ENSMUSG00000026627	ENSMUSG00000024274	ENSMUSG00000040621
ENSMUSG00000023971	ENSMUSG00000026634	ENSMUSG00000024276	ENSMUSG00000040710
ENSMUSG00000023980	ENSMUSG00000026659	ENSMUSG00000024277	ENSMUSG00000040713
ENSMUSG00000023984	ENSMUSG00000026664	ENSMUSG00000024283	ENSMUSG00000040747
ENSMUSG00000023988	ENSMUSG00000026667	ENSMUSG00000024290	ENSMUSG00000040836
ENSMUSG00000023991	ENSMUSG00000026669	ENSMUSG00000024294	ENSMUSG00000040838
ENSMUSG00000023994	ENSMUSG00000026670	ENSMUSG00000024302	ENSMUSG00000040848
ENSMUSG00000024007	ENSMUSG00000026679	ENSMUSG00000024304	ENSMUSG00000040850
ENSMUSG00000024012	ENSMUSG00000026712	ENSMUSG00000024350	ENSMUSG00000040852
ENSMUSG00000024014	ENSMUSG00000026715	ENSMUSG00000024359	ENSMUSG00000040929
ENSMUSG00000024036	ENSMUSG00000026723	ENSMUSG00000024370	ENSMUSG00000040978
ENSMUSG00000024042	ENSMUSG00000026740	ENSMUSG00000024383	ENSMUSG00000040990
ENSMUSG00000024045	ENSMUSG00000026753	ENSMUSG00000024386	ENSMUSG00000041096
ENSMUSG00000024069	ENSMUSG00000026766	ENSMUSG00000024395	ENSMUSG00000041115
ENSMUSG00000024077	ENSMUSG00000026767	ENSMUSG00000024413	ENSMUSG00000041135
ENSMUSG00000024104	ENSMUSG00000026771	ENSMUSG00000024414	ENSMUSG00000041153
ENSMUSG00000024112	ENSMUSG00000026781	ENSMUSG00000024421	ENSMUSG00000041236
ENSMUSG00000024121	ENSMUSG00000026784	ENSMUSG00000024424	ENSMUSG00000041238
ENSMUSG00000024130	ENSMUSG00000026790	ENSMUSG00000024431	ENSMUSG00000041245
ENSMUSG00000024132	ENSMUSG00000026799	ENSMUSG00000024437	ENSMUSG00000041261
ENSMUSG00000024136	ENSMUSG00000026814	ENSMUSG00000024462	ENSMUSG00000041278
ENSMUSG00000024160	ENSMUSG00000026821	ENSMUSG00000024477	ENSMUSG00000041293
ENSMUSG00000024169	ENSMUSG00000026840	ENSMUSG00000024487	ENSMUSG00000041301
ENSMUSG00000024175	ENSMUSG00000026843	ENSMUSG00000024493	ENSMUSG00000041324
ENSMUSG00000024180	ENSMUSG00000026848	ENSMUSG00000024498	ENSMUSG00000041396
ENSMUSG00000024181	ENSMUSG00000026869	ENSMUSG00000024516	ENSMUSG00000041449
ENSMUSG00000024193	ENSMUSG00000026870	ENSMUSG00000024524	ENSMUSG00000041481
ENSMUSG00000024194	ENSMUSG00000026875	ENSMUSG00000024525	ENSMUSG00000041488
ENSMUSG00000024197	ENSMUSG00000026887	ENSMUSG00000024528	ENSMUSG00000041550
ENSMUSG00000024201	ENSMUSG00000026889	ENSMUSG00000024529	ENSMUSG00000041567
ENSMUSG00000024208	ENSMUSG00000026893	ENSMUSG00000024535	ENSMUSG00000041594
ENSMUSG00000024218	ENSMUSG00000026894	ENSMUSG00000024539	ENSMUSG00000041625
ENSMUSG00000024219	ENSMUSG00000026895	ENSMUSG00000024542	ENSMUSG00000041633
ENSMUSG00000024220	ENSMUSG00000026896	ENSMUSG00000024563	ENSMUSG00000041649
ENSMUSG00000024222	ENSMUSG00000026918	ENSMUSG00000024576	ENSMUSG00000041658
ENSMUSG00000024238	ENSMUSG00000026921	ENSMUSG00000024580	ENSMUSG00000041681
ENSMUSG00000024270	ENSMUSG00000026923	ENSMUSG00000024587	ENSMUSG00000041688
ENSMUSG00000024271	ENSMUSG00000026932	ENSMUSG00000024589	ENSMUSG00000041731
ENSMUSG00000024301	ENSMUSG00000026939	ENSMUSG00000024590	ENSMUSG00000041750
ENSMUSG00000024308	ENSMUSG00000026942	ENSMUSG00000024597	ENSMUSG00000041762
ENSMUSG00000024309	ENSMUSG00000026972	ENSMUSG00000024603	ENSMUSG00000041797
ENSMUSG00000024312	ENSMUSG00000026975	ENSMUSG00000024614	ENSMUSG00000041809
ENSMUSG00000024319	ENSMUSG00000026986	ENSMUSG00000024622	ENSMUSG00000041828
ENSMUSG00000024325	ENSMUSG00000026994	ENSMUSG00000024639	ENSMUSG00000041836
ENSMUSG00000024327	ENSMUSG00000026999	ENSMUSG00000024644	ENSMUSG00000041859
ENSMUSG00000024330	ENSMUSG00000027001	ENSMUSG00000024646	ENSMUSG00000041891
ENSMUSG00000024335	ENSMUSG00000027010	ENSMUSG00000024661	ENSMUSG00000041920
ENSMUSG00000024338	ENSMUSG00000027012	ENSMUSG00000024687	ENSMUSG00000041974
ENSMUSG00000024339	ENSMUSG00000027014	ENSMUSG00000024695	ENSMUSG00000042198
ENSMUSG00000024360	ENSMUSG00000027018	ENSMUSG00000024696	ENSMUSG00000042225
ENSMUSG00000024369	ENSMUSG00000027079	ENSMUSG00000024725	ENSMUSG00000042228
ENSMUSG00000024371	ENSMUSG00000027086	ENSMUSG00000024726	ENSMUSG00000042272
ENSMUSG00000024387	ENSMUSG00000027087	ENSMUSG00000024750	ENSMUSG00000042275
ENSMUSG00000024392	ENSMUSG00000027091	ENSMUSG00000024754	ENSMUSG00000042302
ENSMUSG00000024393	ENSMUSG00000027099	ENSMUSG00000024758	ENSMUSG00000042333
ENSMUSG00000024400	ENSMUSG00000027108	ENSMUSG00000024776	ENSMUSG00000042377
ENSMUSG00000024403	ENSMUSG00000027130	ENSMUSG00000024782	ENSMUSG00000042439
ENSMUSG00000024410	ENSMUSG00000027132	ENSMUSG00000024785	ENSMUSG00000042444
ENSMUSG00000024422	ENSMUSG00000027134	ENSMUSG00000024789	ENSMUSG00000042446
ENSMUSG00000024423	ENSMUSG00000027164	ENSMUSG00000024795	ENSMUSG00000042473
ENSMUSG00000024425	ENSMUSG00000027166	ENSMUSG00000024803	ENSMUSG00000042498
ENSMUSG00000024426	ENSMUSG00000027167	ENSMUSG00000024805	ENSMUSG00000042515
ENSMUSG00000024427	ENSMUSG00000027170	ENSMUSG00000024817	ENSMUSG00000042567
ENSMUSG00000024429	ENSMUSG00000027171	ENSMUSG00000024867	ENSMUSG00000042604
ENSMUSG00000024436	ENSMUSG00000027175	ENSMUSG00000024892	ENSMUSG00000042650
ENSMUSG00000024454	ENSMUSG00000027203	ENSMUSG00000024924	ENSMUSG00000042712
ENSMUSG00000024456	ENSMUSG00000027215	ENSMUSG00000024966	ENSMUSG00000042742
ENSMUSG00000024474	ENSMUSG00000027222	ENSMUSG00000024974	ENSMUSG00000042942
ENSMUSG00000024480	ENSMUSG00000027242	ENSMUSG00000024976	ENSMUSG00000042992
ENSMUSG00000024481	ENSMUSG00000027249	ENSMUSG00000024981	ENSMUSG00000043029
ENSMUSG00000024485	ENSMUSG00000027254	ENSMUSG00000024990	ENSMUSG00000043067
ENSMUSG00000024515	ENSMUSG00000027272	ENSMUSG00000024999	ENSMUSG00000043190
ENSMUSG00000024521	ENSMUSG00000027285	ENSMUSG00000025006	ENSMUSG00000043289
ENSMUSG00000024533	ENSMUSG00000027286	ENSMUSG00000025007	ENSMUSG00000043336
ENSMUSG00000024537	ENSMUSG00000027287	ENSMUSG00000025016	ENSMUSG00000043415
ENSMUSG00000024544	ENSMUSG00000027288	ENSMUSG00000025017	ENSMUSG00000043424
ENSMUSG00000024558	ENSMUSG00000027291	ENSMUSG00000025024	ENSMUSG00000043498
ENSMUSG00000024560	ENSMUSG00000027297	ENSMUSG00000025037	ENSMUSG00000043716
ENSMUSG00000024561	ENSMUSG00000027298	ENSMUSG00000025041	ENSMUSG00000043760
ENSMUSG00000024565	ENSMUSG00000027300	ENSMUSG00000025047	ENSMUSG00000043929
ENSMUSG00000024570	ENSMUSG00000027305	ENSMUSG00000025060	ENSMUSG00000043953
ENSMUSG00000024571	ENSMUSG00000027329	ENSMUSG00000025076	ENSMUSG00000044072
ENSMUSG00000024604	ENSMUSG00000027330	ENSMUSG00000025077	ENSMUSG00000044150
ENSMUSG00000024608	ENSMUSG00000027331	ENSMUSG00000025078	ENSMUSG00000044221
ENSMUSG00000024642	ENSMUSG00000027332	ENSMUSG00000025083	ENSMUSG00000044244
ENSMUSG00000024664	ENSMUSG00000027349	ENSMUSG00000025102	ENSMUSG00000044254
ENSMUSG00000024667	ENSMUSG00000027363	ENSMUSG00000025103	ENSMUSG00000044258
ENSMUSG00000024668	ENSMUSG00000027365	ENSMUSG00000025147	ENSMUSG00000044285
ENSMUSG00000024740	ENSMUSG00000027371	ENSMUSG00000025157	ENSMUSG00000044313
ENSMUSG00000024742	ENSMUSG00000027374	ENSMUSG00000025159	ENSMUSG00000044362
ENSMUSG00000024743	ENSMUSG00000027395	ENSMUSG00000025162	ENSMUSG00000044424
ENSMUSG00000024767	ENSMUSG00000027397	ENSMUSG00000025171	ENSMUSG00000044441
ENSMUSG00000024769	ENSMUSG00000027406	ENSMUSG00000025204	ENSMUSG00000044442
ENSMUSG00000024773	ENSMUSG00000027411	ENSMUSG00000025234	ENSMUSG00000044505
ENSMUSG00000024790	ENSMUSG00000027425	ENSMUSG00000025237	ENSMUSG00000044534
ENSMUSG00000024791	ENSMUSG00000027428	ENSMUSG00000025240	ENSMUSG00000044647
ENSMUSG00000024792	ENSMUSG00000027429	ENSMUSG00000025246	ENSMUSG00000044748
ENSMUSG00000024797	ENSMUSG00000027430	ENSMUSG00000025257	ENSMUSG00000044749
ENSMUSG00000024799	ENSMUSG00000027454	ENSMUSG00000025261	ENSMUSG00000044827
ENSMUSG00000024807	ENSMUSG00000027455	ENSMUSG00000025278	ENSMUSG00000044968
ENSMUSG00000024812	ENSMUSG00000027456	ENSMUSG00000025314	ENSMUSG00000044976
ENSMUSG00000024816	ENSMUSG00000027457	ENSMUSG00000025323	ENSMUSG00000044991
ENSMUSG00000024818	ENSMUSG00000027469	ENSMUSG00000025330	ENSMUSG00000045100
ENSMUSG00000024824	ENSMUSG00000027487	ENSMUSG00000025332	ENSMUSG00000045180
ENSMUSG00000024826	ENSMUSG00000027488	ENSMUSG00000025351	ENSMUSG00000045237
ENSMUSG00000024827	ENSMUSG00000027489	ENSMUSG00000025353	ENSMUSG00000045282
ENSMUSG00000024829	ENSMUSG00000027514	ENSMUSG00000025354	ENSMUSG00000045319
ENSMUSG00000024830	ENSMUSG00000027519	ENSMUSG00000025364	ENSMUSG00000045410
ENSMUSG00000024831	ENSMUSG00000027531	ENSMUSG00000025366	ENSMUSG00000045636
ENSMUSG00000024833	ENSMUSG00000027551	ENSMUSG00000025369	ENSMUSG00000045690
ENSMUSG00000024835	ENSMUSG00000027555	ENSMUSG00000025372	ENSMUSG00000045725
ENSMUSG00000024841	ENSMUSG00000027570	ENSMUSG00000025373	ENSMUSG00000045813
ENSMUSG00000024843	ENSMUSG00000027574	ENSMUSG00000025374	ENSMUSG00000045875
ENSMUSG00000024844	ENSMUSG00000027580	ENSMUSG00000025393	ENSMUSG00000045877
ENSMUSG00000024845	ENSMUSG00000027589	ENSMUSG00000025404	ENSMUSG00000045932
ENSMUSG00000024847	ENSMUSG00000027597	ENSMUSG00000025410	ENSMUSG00000045975
ENSMUSG00000024851	ENSMUSG00000027598	ENSMUSG00000025423	ENSMUSG00000046032
ENSMUSG00000024854	ENSMUSG00000027610	ENSMUSG00000025431	ENSMUSG00000046034
ENSMUSG00000024855	ENSMUSG00000027611	ENSMUSG00000025439	ENSMUSG00000046269
ENSMUSG00000024856	ENSMUSG00000027628	ENSMUSG00000025451	ENSMUSG00000046314
ENSMUSG00000024858	ENSMUSG00000027634	ENSMUSG00000025477	ENSMUSG00000046318
ENSMUSG00000024862	ENSMUSG00000027635	ENSMUSG00000025489	ENSMUSG00000046432
ENSMUSG00000024869	ENSMUSG00000027642	ENSMUSG00000025521	ENSMUSG00000046516
ENSMUSG00000024870	ENSMUSG00000027646	ENSMUSG00000025532	ENSMUSG00000046561
ENSMUSG00000024871	ENSMUSG00000027649	ENSMUSG00000025534	ENSMUSG00000046573
ENSMUSG00000024873	ENSMUSG00000027655	ENSMUSG00000025545	ENSMUSG00000046610
ENSMUSG00000024875	ENSMUSG00000027656	ENSMUSG00000025558	ENSMUSG00000046634
ENSMUSG00000024883	ENSMUSG00000027667	ENSMUSG00000025571	ENSMUSG00000046768
ENSMUSG00000024885	ENSMUSG00000027668	ENSMUSG00000025583	ENSMUSG00000046782
ENSMUSG00000024889	ENSMUSG00000027673	ENSMUSG00000025607	ENSMUSG00000046805
ENSMUSG00000024897	ENSMUSG00000027677	ENSMUSG00000025609	ENSMUSG00000046808
ENSMUSG00000024900	ENSMUSG00000027678	ENSMUSG00000025630	ENSMUSG00000046818
ENSMUSG00000024905	ENSMUSG00000027679	ENSMUSG00000025702	ENSMUSG00000046997
ENSMUSG00000024906	ENSMUSG00000027680	ENSMUSG00000025724	ENSMUSG00000047045
ENSMUSG00000024909	ENSMUSG00000027695	ENSMUSG00000025745	ENSMUSG00000047141
ENSMUSG00000024910	ENSMUSG00000027708	ENSMUSG00000025747	ENSMUSG00000047193
ENSMUSG00000024911	ENSMUSG00000027710	ENSMUSG00000025764	ENSMUSG00000047238
ENSMUSG00000024912	ENSMUSG00000027713	ENSMUSG00000025790	ENSMUSG00000047496
ENSMUSG00000024913	ENSMUSG00000027742	ENSMUSG00000025791	ENSMUSG00000047694
ENSMUSG00000024914	ENSMUSG00000027746	ENSMUSG00000025792	ENSMUSG00000047728
ENSMUSG00000024921	ENSMUSG00000027770	ENSMUSG00000025809	ENSMUSG00000047747
ENSMUSG00000024925	ENSMUSG00000027774	ENSMUSG00000025810	ENSMUSG00000047757
ENSMUSG00000024927	ENSMUSG00000027775	ENSMUSG00000025812	ENSMUSG00000047797
ENSMUSG00000024937	ENSMUSG00000027777	ENSMUSG00000025816	ENSMUSG00000047821
ENSMUSG00000024940	ENSMUSG00000027782	ENSMUSG00000025817	ENSMUSG00000047866
ENSMUSG00000024941	ENSMUSG00000027801	ENSMUSG00000025821	ENSMUSG00000047881
ENSMUSG00000024942	ENSMUSG00000027822	ENSMUSG00000025854	ENSMUSG00000047888
ENSMUSG00000024944	ENSMUSG00000027823	ENSMUSG00000025862	ENSMUSG00000047963
ENSMUSG00000024947	ENSMUSG00000027859	ENSMUSG00000025868	ENSMUSG00000047989
ENSMUSG00000024948	ENSMUSG00000027864	ENSMUSG00000025869	ENSMUSG00000048106
ENSMUSG00000024953	ENSMUSG00000027868	ENSMUSG00000025871	ENSMUSG00000048188
ENSMUSG00000024955	ENSMUSG00000027876	ENSMUSG00000025878	ENSMUSG00000048271
ENSMUSG00000024958	ENSMUSG00000027879	ENSMUSG00000025885	ENSMUSG00000048373
ENSMUSG00000024959	ENSMUSG00000027882	ENSMUSG00000025887	ENSMUSG00000048482
ENSMUSG00000024960	ENSMUSG00000027890	ENSMUSG00000025893	ENSMUSG00000048503
ENSMUSG00000024962	ENSMUSG00000027905	ENSMUSG00000025894	ENSMUSG00000048572
ENSMUSG00000024963	ENSMUSG00000027907	ENSMUSG00000025912	ENSMUSG00000048621
ENSMUSG00000024965	ENSMUSG00000027935	ENSMUSG00000025916	ENSMUSG00000048787
ENSMUSG00000024968	ENSMUSG00000027937	ENSMUSG00000025917	ENSMUSG00000048833
ENSMUSG00000024969	ENSMUSG00000027939	ENSMUSG00000025921	ENSMUSG00000048852
ENSMUSG00000024970	ENSMUSG00000027940	ENSMUSG00000025925	ENSMUSG00000048916
ENSMUSG00000024982	ENSMUSG00000027947	ENSMUSG00000025933	ENSMUSG00000049047
ENSMUSG00000024983	ENSMUSG00000027950	ENSMUSG00000025934	ENSMUSG00000049128
ENSMUSG00000024985	ENSMUSG00000027957	ENSMUSG00000025935	ENSMUSG00000049230
ENSMUSG00000024986	ENSMUSG00000027961	ENSMUSG00000025949	ENSMUSG00000049281
ENSMUSG00000024987	ENSMUSG00000027962	ENSMUSG00000025950	ENSMUSG00000049538
ENSMUSG00000024989	ENSMUSG00000027981	ENSMUSG00000025956	ENSMUSG00000049608
ENSMUSG00000025010	ENSMUSG00000027984	ENSMUSG00000025958	ENSMUSG00000049630
ENSMUSG00000025019	ENSMUSG00000027993	ENSMUSG00000025959	ENSMUSG00000049709
ENSMUSG00000025034	ENSMUSG00000027995	ENSMUSG00000025971	ENSMUSG00000049775
ENSMUSG00000025035	ENSMUSG00000027998	ENSMUSG00000025980	ENSMUSG00000049804
ENSMUSG00000025036	ENSMUSG00000028019	ENSMUSG00000025993	ENSMUSG00000049904
ENSMUSG00000025049	ENSMUSG00000028028	ENSMUSG00000025995	ENSMUSG00000049922
ENSMUSG00000025066	ENSMUSG00000028032	ENSMUSG00000025997	ENSMUSG00000050014
ENSMUSG00000025129	ENSMUSG00000028034	ENSMUSG00000026003	ENSMUSG00000050029
ENSMUSG00000025130	ENSMUSG00000028035	ENSMUSG00000026004	ENSMUSG00000050071
ENSMUSG00000025132	ENSMUSG00000028048	ENSMUSG00000026005	ENSMUSG00000050097
ENSMUSG00000025134	ENSMUSG00000028053	ENSMUSG00000026014	ENSMUSG00000050103
ENSMUSG00000025135	ENSMUSG00000028060	ENSMUSG00000026021	ENSMUSG00000050299
ENSMUSG00000025137	ENSMUSG00000028064	ENSMUSG00000026027	ENSMUSG00000050312
ENSMUSG00000025138	ENSMUSG00000028073	ENSMUSG00000026028	ENSMUSG00000050359
ENSMUSG00000025144	ENSMUSG00000028082	ENSMUSG00000026031	ENSMUSG00000050370
ENSMUSG00000025145	ENSMUSG00000028085	ENSMUSG00000026034	ENSMUSG00000050379
ENSMUSG00000025151	ENSMUSG00000028088	ENSMUSG00000026035	ENSMUSG00000050394
ENSMUSG00000025153	ENSMUSG00000028089	ENSMUSG00000026036	ENSMUSG00000050578
ENSMUSG00000025154	ENSMUSG00000028093	ENSMUSG00000026042	ENSMUSG00000050711
ENSMUSG00000025156	ENSMUSG00000028096	ENSMUSG00000026064	ENSMUSG00000050762
ENSMUSG00000025158	ENSMUSG00000028111	ENSMUSG00000026074	ENSMUSG00000050856
ENSMUSG00000025169	ENSMUSG00000028139	ENSMUSG00000026078	ENSMUSG00000050914
ENSMUSG00000025188	ENSMUSG00000028140	ENSMUSG00000026083	ENSMUSG00000050944
ENSMUSG00000025190	ENSMUSG00000028145	ENSMUSG00000026087	ENSMUSG00000050945
ENSMUSG00000025193	ENSMUSG00000028156	ENSMUSG00000026088	ENSMUSG00000050965
ENSMUSG00000025198	ENSMUSG00000028164	ENSMUSG00000026103	ENSMUSG00000051000
ENSMUSG00000025199	ENSMUSG00000028167	ENSMUSG00000026109	ENSMUSG00000051022
ENSMUSG00000025207	ENSMUSG00000028173	ENSMUSG00000026123	ENSMUSG00000051029
ENSMUSG00000025208	ENSMUSG00000028182	ENSMUSG00000026147	ENSMUSG00000051147
ENSMUSG00000025209	ENSMUSG00000028189	ENSMUSG00000026150	ENSMUSG00000051177
ENSMUSG00000025212	ENSMUSG00000028214	ENSMUSG00000026155	ENSMUSG00000051220
ENSMUSG00000025213	ENSMUSG00000028218	ENSMUSG00000026159	ENSMUSG00000051224
ENSMUSG00000025218	ENSMUSG00000028229	ENSMUSG00000026170	ENSMUSG00000051379
ENSMUSG00000025220	ENSMUSG00000028243	ENSMUSG00000026193	ENSMUSG00000051497
ENSMUSG00000025223	ENSMUSG00000028248	ENSMUSG00000026196	ENSMUSG00000051639
ENSMUSG00000025225	ENSMUSG00000028251	ENSMUSG00000026197	ENSMUSG00000051650
ENSMUSG00000025226	ENSMUSG00000028252	ENSMUSG00000026200	ENSMUSG00000051736
ENSMUSG00000025228	ENSMUSG00000028261	ENSMUSG00000026201	ENSMUSG00000051832
ENSMUSG00000025231	ENSMUSG00000028274	ENSMUSG00000026234	ENSMUSG00000051910
ENSMUSG00000025255	ENSMUSG00000028282	ENSMUSG00000026235	ENSMUSG00000052062
ENSMUSG00000025316	ENSMUSG00000028312	ENSMUSG00000026275	ENSMUSG00000052085
ENSMUSG00000025337	ENSMUSG00000028322	ENSMUSG00000026277	ENSMUSG00000052131
ENSMUSG00000025350	ENSMUSG00000028339	ENSMUSG00000026279	ENSMUSG00000052144
ENSMUSG00000025352	ENSMUSG00000028356	ENSMUSG00000026281	ENSMUSG00000052155
ENSMUSG00000025357	ENSMUSG00000028357	ENSMUSG00000026283	ENSMUSG00000052334
ENSMUSG00000025358	ENSMUSG00000028359	ENSMUSG00000026289	ENSMUSG00000052353
ENSMUSG00000025359	ENSMUSG00000028385	ENSMUSG00000026319	ENSMUSG00000052419
ENSMUSG00000025377	ENSMUSG00000028391	ENSMUSG00000026321	ENSMUSG00000052520
ENSMUSG00000025384	ENSMUSG00000028393	ENSMUSG00000026333	ENSMUSG00000052572
ENSMUSG00000025402	ENSMUSG00000028398	ENSMUSG00000026335	ENSMUSG00000052676
ENSMUSG00000025403	ENSMUSG00000028403	ENSMUSG00000026341	ENSMUSG00000052726
ENSMUSG00000025408	ENSMUSG00000028410	ENSMUSG00000026342	ENSMUSG00000052776
ENSMUSG00000025409	ENSMUSG00000028411	ENSMUSG00000026349	ENSMUSG00000052821
ENSMUSG00000025417	ENSMUSG00000028413	ENSMUSG00000026353	ENSMUSG00000052854
ENSMUSG00000025421	ENSMUSG00000028436	ENSMUSG00000026355	ENSMUSG00000052914
ENSMUSG00000025422	ENSMUSG00000028447	ENSMUSG00000026365	ENSMUSG00000053062
ENSMUSG00000025428	ENSMUSG00000028452	ENSMUSG00000026383	ENSMUSG00000053070
ENSMUSG00000025429	ENSMUSG00000028456	ENSMUSG00000026384	ENSMUSG00000053101
ENSMUSG00000025432	ENSMUSG00000028457	ENSMUSG00000026399	ENSMUSG00000053119
ENSMUSG00000025470	ENSMUSG00000028463	ENSMUSG00000026425	ENSMUSG00000053168
ENSMUSG00000025474	ENSMUSG00000028470	ENSMUSG00000026439	ENSMUSG00000053178
ENSMUSG00000025484	ENSMUSG00000028475	ENSMUSG00000026455	ENSMUSG00000053182
ENSMUSG00000025485	ENSMUSG00000028478	ENSMUSG00000026470	ENSMUSG00000053289
ENSMUSG00000025486	ENSMUSG00000028521	ENSMUSG00000026473	ENSMUSG00000053469
ENSMUSG00000025487	ENSMUSG00000028576	ENSMUSG00000026475	ENSMUSG00000053604
ENSMUSG00000025498	ENSMUSG00000028580	ENSMUSG00000026478	ENSMUSG00000053626
ENSMUSG00000025499	ENSMUSG00000028607	ENSMUSG00000026482	ENSMUSG00000053749
ENSMUSG00000025504	ENSMUSG00000028609	ENSMUSG00000026483	ENSMUSG00000053768
ENSMUSG00000025505	ENSMUSG00000028613	ENSMUSG00000026484	ENSMUSG00000053838
ENSMUSG00000025507	ENSMUSG00000028617	ENSMUSG00000026490	ENSMUSG00000053886
ENSMUSG00000025509	ENSMUSG00000028637	ENSMUSG00000026491	ENSMUSG00000053889
ENSMUSG00000025510	ENSMUSG00000028643	ENSMUSG00000026492	ENSMUSG00000054013
ENSMUSG00000025511	ENSMUSG00000028647	ENSMUSG00000026495	ENSMUSG00000054034
ENSMUSG00000025538	ENSMUSG00000028648	ENSMUSG00000026504	ENSMUSG00000054072
ENSMUSG00000025544	ENSMUSG00000028653	ENSMUSG00000026516	ENSMUSG00000054091
ENSMUSG00000025555	ENSMUSG00000028657	ENSMUSG00000026525	ENSMUSG00000054263
ENSMUSG00000025572	ENSMUSG00000028673	ENSMUSG00000026554	ENSMUSG00000054266
ENSMUSG00000025574	ENSMUSG00000028678	ENSMUSG00000026563	ENSMUSG00000054422
ENSMUSG00000025575	ENSMUSG00000028687	ENSMUSG00000026565	ENSMUSG00000054453
ENSMUSG00000025577	ENSMUSG00000028688	ENSMUSG00000026566	ENSMUSG00000054469
ENSMUSG00000025578	ENSMUSG00000028696	ENSMUSG00000026568	ENSMUSG00000054474
ENSMUSG00000025579	ENSMUSG00000028708	ENSMUSG00000026571	ENSMUSG00000054556
ENSMUSG00000025580	ENSMUSG00000028710	ENSMUSG00000026576	ENSMUSG00000054580
ENSMUSG00000025608	ENSMUSG00000028718	ENSMUSG00000026586	ENSMUSG00000054622
ENSMUSG00000025626	ENSMUSG00000028779	ENSMUSG00000026596	ENSMUSG00000054630
ENSMUSG00000025645	ENSMUSG00000028788	ENSMUSG00000026600	ENSMUSG00000054702
ENSMUSG00000025646	ENSMUSG00000028792	ENSMUSG00000026601	ENSMUSG00000054733
ENSMUSG00000025647	ENSMUSG00000028803	ENSMUSG00000026603	ENSMUSG00000054752
ENSMUSG00000025651	ENSMUSG00000028807	ENSMUSG00000026604	ENSMUSG00000054753
ENSMUSG00000025656	ENSMUSG00000028837	ENSMUSG00000026608	ENSMUSG00000054757
ENSMUSG00000025722	ENSMUSG00000028840	ENSMUSG00000026615	ENSMUSG00000054920
ENSMUSG00000025723	ENSMUSG00000028841	ENSMUSG00000026616	ENSMUSG00000054932
ENSMUSG00000025730	ENSMUSG00000028842	ENSMUSG00000026623	ENSMUSG00000054944
ENSMUSG00000025731	ENSMUSG00000028860	ENSMUSG00000026628	ENSMUSG00000054951
ENSMUSG00000025733	ENSMUSG00000028861	ENSMUSG00000026637	ENSMUSG00000055114
ENSMUSG00000025736	ENSMUSG00000028869	ENSMUSG00000026640	ENSMUSG00000055194
ENSMUSG00000025737	ENSMUSG00000028874	ENSMUSG00000026643	ENSMUSG00000055298
ENSMUSG00000025743	ENSMUSG00000028885	ENSMUSG00000026646	ENSMUSG00000055301
ENSMUSG00000025758	ENSMUSG00000028907	ENSMUSG00000026648	ENSMUSG00000055312
ENSMUSG00000025766	ENSMUSG00000028910	ENSMUSG00000026663	ENSMUSG00000055333
ENSMUSG00000025793	ENSMUSG00000028917	ENSMUSG00000026672	ENSMUSG00000055691
ENSMUSG00000025794	ENSMUSG00000028919	ENSMUSG00000026674	ENSMUSG00000055730
ENSMUSG00000025795	ENSMUSG00000028933	ENSMUSG00000026675	ENSMUSG00000055737
ENSMUSG00000025823	ENSMUSG00000028936	ENSMUSG00000026683	ENSMUSG00000055839
ENSMUSG00000025825	ENSMUSG00000028973	ENSMUSG00000026687	ENSMUSG00000056025
ENSMUSG00000025856	ENSMUSG00000028974	ENSMUSG00000026688	ENSMUSG00000056073
ENSMUSG00000025857	ENSMUSG00000028991	ENSMUSG00000026691	ENSMUSG00000056121
ENSMUSG00000025858	ENSMUSG00000029007	ENSMUSG00000026694	ENSMUSG00000056153
ENSMUSG00000025872	ENSMUSG00000029053	ENSMUSG00000026696	ENSMUSG00000056215
ENSMUSG00000025880	ENSMUSG00000029066	ENSMUSG00000026707	ENSMUSG00000056220
ENSMUSG00000025911	ENSMUSG00000029071	ENSMUSG00000026718	ENSMUSG00000056290
ENSMUSG00000025932	ENSMUSG00000029072	ENSMUSG00000026721	ENSMUSG00000056394
ENSMUSG00000025939	ENSMUSG00000029074	ENSMUSG00000026737	ENSMUSG00000056423
ENSMUSG00000025967	ENSMUSG00000029089	ENSMUSG00000026749	ENSMUSG00000056537
ENSMUSG00000025968	ENSMUSG00000029090	ENSMUSG00000026750	ENSMUSG00000056643
ENSMUSG00000025979	ENSMUSG00000029101	ENSMUSG00000026754	ENSMUSG00000056812
ENSMUSG00000025981	ENSMUSG00000029102	ENSMUSG00000026761	ENSMUSG00000056888
ENSMUSG00000026032	ENSMUSG00000029103	ENSMUSG00000026773	ENSMUSG00000056966
ENSMUSG00000026037	ENSMUSG00000029104	ENSMUSG00000026797	ENSMUSG00000057133
ENSMUSG00000026043	ENSMUSG00000029110	ENSMUSG00000026803	ENSMUSG00000057147
ENSMUSG00000026047	ENSMUSG00000029119	ENSMUSG00000026812	ENSMUSG00000057228
ENSMUSG00000026048	ENSMUSG00000029138	ENSMUSG00000026819	ENSMUSG00000057234
ENSMUSG00000026049	ENSMUSG00000029141	ENSMUSG00000026822	ENSMUSG00000057315
ENSMUSG00000026082	ENSMUSG00000029148	ENSMUSG00000026826	ENSMUSG00000057346
ENSMUSG00000026090	ENSMUSG00000029152	ENSMUSG00000026827	ENSMUSG00000057503
ENSMUSG00000026111	ENSMUSG00000029153	ENSMUSG00000026836	ENSMUSG00000057604
ENSMUSG00000026112	ENSMUSG00000029161	ENSMUSG00000026839	ENSMUSG00000057766
ENSMUSG00000026121	ENSMUSG00000029163	ENSMUSG00000026872	ENSMUSG00000057886
ENSMUSG00000026127	ENSMUSG00000029166	ENSMUSG00000026878	ENSMUSG00000057899
ENSMUSG00000026131	ENSMUSG00000029171	ENSMUSG00000026880	ENSMUSG00000057933
ENSMUSG00000026134	ENSMUSG00000029175	ENSMUSG00000026890	ENSMUSG00000057990
ENSMUSG00000026135	ENSMUSG00000029177	ENSMUSG00000026914	ENSMUSG00000058050
ENSMUSG00000026167	ENSMUSG00000029179	ENSMUSG00000026915	ENSMUSG00000058163
ENSMUSG00000026172	ENSMUSG00000029185	ENSMUSG00000026925	ENSMUSG00000058254
ENSMUSG00000026174	ENSMUSG00000029192	ENSMUSG00000026933	ENSMUSG00000058258
ENSMUSG00000026176	ENSMUSG00000029195	ENSMUSG00000026958	ENSMUSG00000058260
ENSMUSG00000026179	ENSMUSG00000029207	ENSMUSG00000026960	ENSMUSG00000058492
ENSMUSG00000026198	ENSMUSG00000029208	ENSMUSG00000026977	ENSMUSG00000058542
ENSMUSG00000026199	ENSMUSG00000029209	ENSMUSG00000026980	ENSMUSG00000058571
ENSMUSG00000026203	ENSMUSG00000029227	ENSMUSG00000026987	ENSMUSG00000058581
ENSMUSG00000026205	ENSMUSG00000029229	ENSMUSG00000026991	ENSMUSG00000058587
ENSMUSG00000026209	ENSMUSG00000029234	ENSMUSG00000027002	ENSMUSG00000058624
ENSMUSG00000026219	ENSMUSG00000029273	ENSMUSG00000027007	ENSMUSG00000058690
ENSMUSG00000026223	ENSMUSG00000029276	ENSMUSG00000027078	ENSMUSG00000058700
ENSMUSG00000026238	ENSMUSG00000029283	ENSMUSG00000027080	ENSMUSG00000058835
ENSMUSG00000026239	ENSMUSG00000029304	ENSMUSG00000027088	ENSMUSG00000059031
ENSMUSG00000026240	ENSMUSG00000029311	ENSMUSG00000027109	ENSMUSG00000059327
ENSMUSG00000026254	ENSMUSG00000029322	ENSMUSG00000027160	ENSMUSG00000059401
ENSMUSG00000026270	ENSMUSG00000029370	ENSMUSG00000027162	ENSMUSG00000059588
ENSMUSG00000026276	ENSMUSG00000029376	ENSMUSG00000027173	ENSMUSG00000059602
ENSMUSG00000026303	ENSMUSG00000029377	ENSMUSG00000027176	ENSMUSG00000059708
ENSMUSG00000026304	ENSMUSG00000029378	ENSMUSG00000027177	ENSMUSG00000059742
ENSMUSG00000026311	ENSMUSG00000029380	ENSMUSG00000027180	ENSMUSG00000059751
ENSMUSG00000026385	ENSMUSG00000029384	ENSMUSG00000027185	ENSMUSG00000059811
ENSMUSG00000026388	ENSMUSG00000029386	ENSMUSG00000027187	ENSMUSG00000059864
ENSMUSG00000026407	ENSMUSG00000029401	ENSMUSG00000027193	ENSMUSG00000059920
ENSMUSG00000026426	ENSMUSG00000029402	ENSMUSG00000027194	ENSMUSG00000059921
ENSMUSG00000026429	ENSMUSG00000029406	ENSMUSG00000027201	ENSMUSG00000060044
ENSMUSG00000026430	ENSMUSG00000029413	ENSMUSG00000027204	ENSMUSG00000060143
ENSMUSG00000026437	ENSMUSG00000029417	ENSMUSG00000027210	ENSMUSG00000060275
ENSMUSG00000026447	ENSMUSG00000029426	ENSMUSG00000027236	ENSMUSG00000060314
ENSMUSG00000026456	ENSMUSG00000029427	ENSMUSG00000027238	ENSMUSG00000060317
ENSMUSG00000026457	ENSMUSG00000029428	ENSMUSG00000027243	ENSMUSG00000060459
ENSMUSG00000026466	ENSMUSG00000029432	ENSMUSG00000027244	ENSMUSG00000060512
ENSMUSG00000026469	ENSMUSG00000029434	ENSMUSG00000027245	ENSMUSG00000060613
ENSMUSG00000026499	ENSMUSG00000029439	ENSMUSG00000027247	ENSMUSG00000060681
ENSMUSG00000026509	ENSMUSG00000029440	ENSMUSG00000027248	ENSMUSG00000060703
ENSMUSG00000026519	ENSMUSG00000029461	ENSMUSG00000027253	ENSMUSG00000060923
ENSMUSG00000026520	ENSMUSG00000029462	ENSMUSG00000027255	ENSMUSG00000060924
ENSMUSG00000026547	ENSMUSG00000029465	ENSMUSG00000027257	ENSMUSG00000061273
ENSMUSG00000026553	ENSMUSG00000029468	ENSMUSG00000027259	ENSMUSG00000061461
ENSMUSG00000026558	ENSMUSG00000029470	ENSMUSG00000027261	ENSMUSG00000061531
ENSMUSG00000026575	ENSMUSG00000029475	ENSMUSG00000027284	ENSMUSG00000061544
ENSMUSG00000026577	ENSMUSG00000029500	ENSMUSG00000027296	ENSMUSG00000061559
ENSMUSG00000026594	ENSMUSG00000029505	ENSMUSG00000027303	ENSMUSG00000061584
ENSMUSG00000026605	ENSMUSG00000029534	ENSMUSG00000027304	ENSMUSG00000061778
ENSMUSG00000026617	ENSMUSG00000029560	ENSMUSG00000027309	ENSMUSG00000061787
ENSMUSG00000026618	ENSMUSG00000029561	ENSMUSG00000027312	ENSMUSG00000061808
ENSMUSG00000026622	ENSMUSG00000029594	ENSMUSG00000027327	ENSMUSG00000061825
ENSMUSG00000026632	ENSMUSG00000029596	ENSMUSG00000027333	ENSMUSG00000061833
ENSMUSG00000026641	ENSMUSG00000029605	ENSMUSG00000027335	ENSMUSG00000062081
ENSMUSG00000026662	ENSMUSG00000029617	ENSMUSG00000027340	ENSMUSG00000062098
ENSMUSG00000026686	ENSMUSG00000029621	ENSMUSG00000027351	ENSMUSG00000062310
ENSMUSG00000026708	ENSMUSG00000029629	ENSMUSG00000027353	ENSMUSG00000062319
ENSMUSG00000026709	ENSMUSG00000029632	ENSMUSG00000027356	ENSMUSG00000062353
ENSMUSG00000026728	ENSMUSG00000029634	ENSMUSG00000027357	ENSMUSG00000062444
ENSMUSG00000026739	ENSMUSG00000029641	ENSMUSG00000027361	ENSMUSG00000062456
ENSMUSG00000026743	ENSMUSG00000029669	ENSMUSG00000027366	ENSMUSG00000062488
ENSMUSG00000026755	ENSMUSG00000029676	ENSMUSG00000027367	ENSMUSG00000062515
ENSMUSG00000026775	ENSMUSG00000029687	ENSMUSG00000027378	ENSMUSG00000062627
ENSMUSG00000026779	ENSMUSG00000029708	ENSMUSG00000027379	ENSMUSG00000062826
ENSMUSG00000026782	ENSMUSG00000029716	ENSMUSG00000027381	ENSMUSG00000062866
ENSMUSG00000026785	ENSMUSG00000029718	ENSMUSG00000027384	ENSMUSG00000063018
ENSMUSG00000026788	ENSMUSG00000029727	ENSMUSG00000027394	ENSMUSG00000063063
ENSMUSG00000026791	ENSMUSG00000029729	ENSMUSG00000027405	ENSMUSG00000063193
ENSMUSG00000026792	ENSMUSG00000029730	ENSMUSG00000027423	ENSMUSG00000063232
ENSMUSG00000026796	ENSMUSG00000029752	ENSMUSG00000027424	ENSMUSG00000063334
ENSMUSG00000026798	ENSMUSG00000029769	ENSMUSG00000027439	ENSMUSG00000063446
ENSMUSG00000026806	ENSMUSG00000029776	ENSMUSG00000027465	ENSMUSG00000063531
ENSMUSG00000026810	ENSMUSG00000029777	ENSMUSG00000027472	ENSMUSG00000063628
ENSMUSG00000026811	ENSMUSG00000029780	ENSMUSG00000027479	ENSMUSG00000063683
ENSMUSG00000026816	ENSMUSG00000029781	ENSMUSG00000027499	ENSMUSG00000063698
ENSMUSG00000026817	ENSMUSG00000029787	ENSMUSG00000027502	ENSMUSG00000063730
ENSMUSG00000026820	ENSMUSG00000029798	ENSMUSG00000027523	ENSMUSG00000063754
ENSMUSG00000026837	ENSMUSG00000029815	ENSMUSG00000027533	ENSMUSG00000063929
ENSMUSG00000026842	ENSMUSG00000029821	ENSMUSG00000027540	ENSMUSG00000063975
ENSMUSG00000026849	ENSMUSG00000029822	ENSMUSG00000027552	ENSMUSG00000064065
ENSMUSG00000026851	ENSMUSG00000029828	ENSMUSG00000027566	ENSMUSG00000064127
ENSMUSG00000026853	ENSMUSG00000029836	ENSMUSG00000027569	ENSMUSG00000064208
ENSMUSG00000026854	ENSMUSG00000029847	ENSMUSG00000027577	ENSMUSG00000064289
ENSMUSG00000026856	ENSMUSG00000029863	ENSMUSG00000027582	ENSMUSG00000064373
ENSMUSG00000026857	ENSMUSG00000029864	ENSMUSG00000027593	ENSMUSG00000064653
ENSMUSG00000026858	ENSMUSG00000029869	ENSMUSG00000027599	ENSMUSG00000064927
ENSMUSG00000026860	ENSMUSG00000029910	ENSMUSG00000027612	ENSMUSG00000065036
ENSMUSG00000026864	ENSMUSG00000029916	ENSMUSG00000027615	ENSMUSG00000065408
ENSMUSG00000026867	ENSMUSG00000029918	ENSMUSG00000027618	ENSMUSG00000065422
ENSMUSG00000026873	ENSMUSG00000029920	ENSMUSG00000027620	ENSMUSG00000065423
ENSMUSG00000026879	ENSMUSG00000029922	ENSMUSG00000027630	ENSMUSG00000065476
ENSMUSG00000026917	ENSMUSG00000029923	ENSMUSG00000027639	ENSMUSG00000065563
ENSMUSG00000026922	ENSMUSG00000029925	ENSMUSG00000027650	ENSMUSG00000065573
ENSMUSG00000026924	ENSMUSG00000029993	ENSMUSG00000027651	ENSMUSG00000065578
ENSMUSG00000026926	ENSMUSG00000030000	ENSMUSG00000027652	ENSMUSG00000065824
ENSMUSG00000026927	ENSMUSG00000030034	ENSMUSG00000027660	ENSMUSG00000065847
ENSMUSG00000026930	ENSMUSG00000030045	ENSMUSG00000027663	ENSMUSG00000066071
ENSMUSG00000026941	ENSMUSG00000030051	ENSMUSG00000027665	ENSMUSG00000066152
ENSMUSG00000026944	ENSMUSG00000030057	ENSMUSG00000027690	ENSMUSG00000066363
ENSMUSG00000026955	ENSMUSG00000030062	ENSMUSG00000027694	ENSMUSG00000066366
ENSMUSG00000026956	ENSMUSG00000030088	ENSMUSG00000027698	ENSMUSG00000066632
ENSMUSG00000026965	ENSMUSG00000030089	ENSMUSG00000027699	ENSMUSG00000066682
ENSMUSG00000026966	ENSMUSG00000030091	ENSMUSG00000027706	ENSMUSG00000066755
ENSMUSG00000026974	ENSMUSG00000030145	ENSMUSG00000027709	ENSMUSG00000067106
ENSMUSG00000027016	ENSMUSG00000030168	ENSMUSG00000027712	ENSMUSG00000067121
ENSMUSG00000027104	ENSMUSG00000030208	ENSMUSG00000027716	ENSMUSG00000067147
ENSMUSG00000027131	ENSMUSG00000030216	ENSMUSG00000027722	ENSMUSG00000067158
ENSMUSG00000027133	ENSMUSG00000030225	ENSMUSG00000027739	ENSMUSG00000067194
ENSMUSG00000027168	ENSMUSG00000030228	ENSMUSG00000027751	ENSMUSG00000067219
ENSMUSG00000027184	ENSMUSG00000030257	ENSMUSG00000027752	ENSMUSG00000067231
ENSMUSG00000027198	ENSMUSG00000030269	ENSMUSG00000027765	ENSMUSG00000067279
ENSMUSG00000027200	ENSMUSG00000030270	ENSMUSG00000027784	ENSMUSG00000067297
ENSMUSG00000027223	ENSMUSG00000030272	ENSMUSG00000027792	ENSMUSG00000067369
ENSMUSG00000027230	ENSMUSG00000030276	ENSMUSG00000027796	ENSMUSG00000067547
ENSMUSG00000027263	ENSMUSG00000030282	ENSMUSG00000027805	ENSMUSG00000067567
ENSMUSG00000027293	ENSMUSG00000030298	ENSMUSG00000027806	ENSMUSG00000067610
ENSMUSG00000027306	ENSMUSG00000030313	ENSMUSG00000027808	ENSMUSG00000067925
ENSMUSG00000027313	ENSMUSG00000030314	ENSMUSG00000027809	ENSMUSG00000067941
ENSMUSG00000027323	ENSMUSG00000030324	ENSMUSG00000027810	ENSMUSG00000068200
ENSMUSG00000027324	ENSMUSG00000030327	ENSMUSG00000027811	ENSMUSG00000068246
ENSMUSG00000027326	ENSMUSG00000030330	ENSMUSG00000027829	ENSMUSG00000068264
ENSMUSG00000027341	ENSMUSG00000030340	ENSMUSG00000027834	ENSMUSG00000068289
ENSMUSG00000027342	ENSMUSG00000030341	ENSMUSG00000027835	ENSMUSG00000068349
ENSMUSG00000027404	ENSMUSG00000030380	ENSMUSG00000027845	ENSMUSG00000068394
ENSMUSG00000027408	ENSMUSG00000030411	ENSMUSG00000027852	ENSMUSG00000068397
ENSMUSG00000027422	ENSMUSG00000030417	ENSMUSG00000027858	ENSMUSG00000068466
ENSMUSG00000027427	ENSMUSG00000030469	ENSMUSG00000027860	ENSMUSG00000068547
ENSMUSG00000027459	ENSMUSG00000030491	ENSMUSG00000027878	ENSMUSG00000068600
ENSMUSG00000027463	ENSMUSG00000030521	ENSMUSG00000027883	ENSMUSG00000068617
ENSMUSG00000027466	ENSMUSG00000030523	ENSMUSG00000027893	ENSMUSG00000068748
ENSMUSG00000027475	ENSMUSG00000030528	ENSMUSG00000027900	ENSMUSG00000068823
ENSMUSG00000027478	ENSMUSG00000030530	ENSMUSG00000027931	ENSMUSG00000069135
ENSMUSG00000027490	ENSMUSG00000030539	ENSMUSG00000027933	ENSMUSG00000069170
ENSMUSG00000027495	ENSMUSG00000030541	ENSMUSG00000027951	ENSMUSG00000069305
ENSMUSG00000027496	ENSMUSG00000030545	ENSMUSG00000027956	ENSMUSG00000069670
ENSMUSG00000027498	ENSMUSG00000030590	ENSMUSG00000027983	ENSMUSG00000069682
ENSMUSG00000027505	ENSMUSG00000030592	ENSMUSG00000027997	ENSMUSG00000069733
ENSMUSG00000027506	ENSMUSG00000030600	ENSMUSG00000027999	ENSMUSG00000069874
ENSMUSG00000027509	ENSMUSG00000030607	ENSMUSG00000028001	ENSMUSG00000069892
ENSMUSG00000027510	ENSMUSG00000030610	ENSMUSG00000028010	ENSMUSG00000069893
ENSMUSG00000027522	ENSMUSG00000030647	ENSMUSG00000028012	ENSMUSG00000069922
ENSMUSG00000027544	ENSMUSG00000030652	ENSMUSG00000028013	ENSMUSG00000069972
ENSMUSG00000027546	ENSMUSG00000030659	ENSMUSG00000028020	ENSMUSG00000070000
ENSMUSG00000027573	ENSMUSG00000030672	ENSMUSG00000028024	ENSMUSG00000070044
ENSMUSG00000027575	ENSMUSG00000030677	ENSMUSG00000028037	ENSMUSG00000070280
ENSMUSG00000027583	ENSMUSG00000030682	ENSMUSG00000028049	ENSMUSG00000070287
ENSMUSG00000027602	ENSMUSG00000030711	ENSMUSG00000028051	ENSMUSG00000070323
ENSMUSG00000027603	ENSMUSG00000030717	ENSMUSG00000028070	ENSMUSG00000070343
ENSMUSG00000027605	ENSMUSG00000030720	ENSMUSG00000028080	ENSMUSG00000070604
ENSMUSG00000027613	ENSMUSG00000030726	ENSMUSG00000028081	ENSMUSG00000070690
ENSMUSG00000027624	ENSMUSG00000030748	ENSMUSG00000028098	ENSMUSG00000070695
ENSMUSG00000027637	ENSMUSG00000030750	ENSMUSG00000028099	ENSMUSG00000070704
ENSMUSG00000027641	ENSMUSG00000030752	ENSMUSG00000028100	ENSMUSG00000070780
ENSMUSG00000027654	ENSMUSG00000030763	ENSMUSG00000028114	ENSMUSG00000070798
ENSMUSG00000027671	ENSMUSG00000030779	ENSMUSG00000028121	ENSMUSG00000070814
ENSMUSG00000027676	ENSMUSG00000030798	ENSMUSG00000028124	ENSMUSG00000070972
ENSMUSG00000027714	ENSMUSG00000030802	ENSMUSG00000028127	ENSMUSG00000071042
ENSMUSG00000027715	ENSMUSG00000030805	ENSMUSG00000028128	ENSMUSG00000071180
ENSMUSG00000027778	ENSMUSG00000030822	ENSMUSG00000028133	ENSMUSG00000071181
ENSMUSG00000027787	ENSMUSG00000030849	ENSMUSG00000028134	ENSMUSG00000071335
ENSMUSG00000027804	ENSMUSG00000030869	ENSMUSG00000028138	ENSMUSG00000071361
ENSMUSG00000027833	ENSMUSG00000030872	ENSMUSG00000028149	ENSMUSG00000071532
ENSMUSG00000027848	ENSMUSG00000030877	ENSMUSG00000028150	ENSMUSG00000071551
ENSMUSG00000027865	ENSMUSG00000030878	ENSMUSG00000028158	ENSMUSG00000071552
ENSMUSG00000027881	ENSMUSG00000030884	ENSMUSG00000028161	ENSMUSG00000071669
ENSMUSG00000027884	ENSMUSG00000030895	ENSMUSG00000028163	ENSMUSG00000071691
ENSMUSG00000027889	ENSMUSG00000030935	ENSMUSG00000028165	ENSMUSG00000071708
ENSMUSG00000027932	ENSMUSG00000030960	ENSMUSG00000028179	ENSMUSG00000071796
ENSMUSG00000027936	ENSMUSG00000030965	ENSMUSG00000028187	ENSMUSG00000071856
ENSMUSG00000027942	ENSMUSG00000030970	ENSMUSG00000028188	ENSMUSG00000072437
ENSMUSG00000027944	ENSMUSG00000030980	ENSMUSG00000028194	ENSMUSG00000072501
ENSMUSG00000027952	ENSMUSG00000030982	ENSMUSG00000028195	ENSMUSG00000072660
ENSMUSG00000027953	ENSMUSG00000030986	ENSMUSG00000028199	ENSMUSG00000072677
ENSMUSG00000027954	ENSMUSG00000030987	ENSMUSG00000028211	ENSMUSG00000073016
ENSMUSG00000027959	ENSMUSG00000031007	ENSMUSG00000028221	ENSMUSG00000073018
ENSMUSG00000027963	ENSMUSG00000031012	ENSMUSG00000028228	ENSMUSG00000073077
ENSMUSG00000027968	ENSMUSG00000031066	ENSMUSG00000028232	ENSMUSG00000073131
ENSMUSG00000028016	ENSMUSG00000031075	ENSMUSG00000028233	ENSMUSG00000073139
ENSMUSG00000028017	ENSMUSG00000031079	ENSMUSG00000028234	ENSMUSG00000073489
ENSMUSG00000028018	ENSMUSG00000031090	ENSMUSG00000028245	ENSMUSG00000073490
ENSMUSG00000028029	ENSMUSG00000031093	ENSMUSG00000028256	ENSMUSG00000073555
ENSMUSG00000028030	ENSMUSG00000031104	ENSMUSG00000028266	ENSMUSG00000073647
ENSMUSG00000028040	ENSMUSG00000031147	ENSMUSG00000028271	ENSMUSG00000073821
ENSMUSG00000028041	ENSMUSG00000031153	ENSMUSG00000028273	ENSMUSG00000073987
ENSMUSG00000028042	ENSMUSG00000031256	ENSMUSG00000028277	ENSMUSG00000074024
ENSMUSG00000028044	ENSMUSG00000031295	ENSMUSG00000028284	ENSMUSG00000074151
ENSMUSG00000028047	ENSMUSG00000031297	ENSMUSG00000028289	ENSMUSG00000074182
ENSMUSG00000028057	ENSMUSG00000031304	ENSMUSG00000028291	ENSMUSG00000074183
ENSMUSG00000028059	ENSMUSG00000031312	ENSMUSG00000028292	ENSMUSG00000074213
ENSMUSG00000028062	ENSMUSG00000031328	ENSMUSG00000028293	ENSMUSG00000074465
ENSMUSG00000028063	ENSMUSG00000031373	ENSMUSG00000028295	ENSMUSG00000074516
ENSMUSG00000028066	ENSMUSG00000031383	ENSMUSG00000028330	ENSMUSG00000074743
ENSMUSG00000028068	ENSMUSG00000031385	ENSMUSG00000028331	ENSMUSG00000074749
ENSMUSG00000028086	ENSMUSG00000031387	ENSMUSG00000028334	ENSMUSG00000074771
ENSMUSG00000028101	ENSMUSG00000031392	ENSMUSG00000028345	ENSMUSG00000074896
ENSMUSG00000028102	ENSMUSG00000031398	ENSMUSG00000028358	ENSMUSG00000074909
ENSMUSG00000028104	ENSMUSG00000031399	ENSMUSG00000028367	ENSMUSG00000075010
ENSMUSG00000028106	ENSMUSG00000031478	ENSMUSG00000028378	ENSMUSG00000075020
ENSMUSG00000028107	ENSMUSG00000031479	ENSMUSG00000028381	ENSMUSG00000075054
ENSMUSG00000028108	ENSMUSG00000031480	ENSMUSG00000028382	ENSMUSG00000075122
ENSMUSG00000028115	ENSMUSG00000031485	ENSMUSG00000028383	ENSMUSG00000075266
ENSMUSG00000028126	ENSMUSG00000031487	ENSMUSG00000028389	ENSMUSG00000075268
ENSMUSG00000028152	ENSMUSG00000031489	ENSMUSG00000028394	ENSMUSG00000075316
ENSMUSG00000028180	ENSMUSG00000031505	ENSMUSG00000028397	ENSMUSG00000075318
ENSMUSG00000028184	ENSMUSG00000031506	ENSMUSG00000028399	ENSMUSG00000075463
ENSMUSG00000028191	ENSMUSG00000031513	ENSMUSG00000028405	ENSMUSG00000075538
ENSMUSG00000028212	ENSMUSG00000031516	ENSMUSG00000028407	ENSMUSG00000075596
ENSMUSG00000028278	ENSMUSG00000031521	ENSMUSG00000028409	ENSMUSG00000075602
ENSMUSG00000028300	ENSMUSG00000031533	ENSMUSG00000028412	ENSMUSG00000076147
ENSMUSG00000028309	ENSMUSG00000031536	ENSMUSG00000028416	ENSMUSG00000076281
ENSMUSG00000028318	ENSMUSG00000031574	ENSMUSG00000028419	ENSMUSG00000076287
ENSMUSG00000028329	ENSMUSG00000031575	ENSMUSG00000028423	ENSMUSG00000076376
ENSMUSG00000028333	ENSMUSG00000031590	ENSMUSG00000028426	ENSMUSG00000076430
ENSMUSG00000028337	ENSMUSG00000031591	ENSMUSG00000028431	ENSMUSG00000076460
ENSMUSG00000028343	ENSMUSG00000031592	ENSMUSG00000028437	ENSMUSG00000076757
ENSMUSG00000028344	ENSMUSG00000031594	ENSMUSG00000028439	ENSMUSG00000076846
ENSMUSG00000028369	ENSMUSG00000031609	ENSMUSG00000028465	ENSMUSG00000076867
ENSMUSG00000028430	ENSMUSG00000031613	ENSMUSG00000028466	ENSMUSG00000078151
ENSMUSG00000028433	ENSMUSG00000031617	ENSMUSG00000028469	ENSMUSG00000078183
ENSMUSG00000028438	ENSMUSG00000031633	ENSMUSG00000028476	ENSMUSG00000078348
ENSMUSG00000028443	ENSMUSG00000031660	ENSMUSG00000028479	ENSMUSG00000078480
ENSMUSG00000028453	ENSMUSG00000031666	ENSMUSG00000028480	ENSMUSG00000078490
ENSMUSG00000028454	ENSMUSG00000031667	ENSMUSG00000028483	ENSMUSG00000078528
ENSMUSG00000028455	ENSMUSG00000031669	ENSMUSG00000028494	ENSMUSG00000078597
ENSMUSG00000028458	ENSMUSG00000031672	ENSMUSG00000028495	ENSMUSG00000078612
ENSMUSG00000028461	ENSMUSG00000031683	ENSMUSG00000028496	ENSMUSG00000078772
ENSMUSG00000028464	ENSMUSG00000031728	ENSMUSG00000028514	ENSMUSG00000078784
ENSMUSG00000028467	ENSMUSG00000031729	ENSMUSG00000028517	ENSMUSG00000078867
ENSMUSG00000028468	ENSMUSG00000031730	ENSMUSG00000028525	ENSMUSG00000078875
ENSMUSG00000028484	ENSMUSG00000031766	ENSMUSG00000028530	ENSMUSG00000078878
ENSMUSG00000028522	ENSMUSG00000031775	ENSMUSG00000028532	ENSMUSG00000078881
ENSMUSG00000028527	ENSMUSG00000031778	ENSMUSG00000028549	ENSMUSG00000078887
ENSMUSG00000028538	ENSMUSG00000031780	ENSMUSG00000028550	ENSMUSG00000078920
ENSMUSG00000028540	ENSMUSG00000031785	ENSMUSG00000028552	ENSMUSG00000078921
ENSMUSG00000028541	ENSMUSG00000031790	ENSMUSG00000028556	ENSMUSG00000078922
ENSMUSG00000028542	ENSMUSG00000031799	ENSMUSG00000028559	ENSMUSG00000078942
ENSMUSG00000028551	ENSMUSG00000031803	ENSMUSG00000028560	ENSMUSG00000078945
ENSMUSG00000028555	ENSMUSG00000031812	ENSMUSG00000028572	ENSMUSG00000078952
ENSMUSG00000028567	ENSMUSG00000031824	ENSMUSG00000028577	ENSMUSG00000079014
ENSMUSG00000028568	ENSMUSG00000031826	ENSMUSG00000028578	ENSMUSG00000079018
ENSMUSG00000028582	ENSMUSG00000031841	ENSMUSG00000028601	ENSMUSG00000079025
ENSMUSG00000028587	ENSMUSG00000031843	ENSMUSG00000028614	ENSMUSG00000079029
ENSMUSG00000028603	ENSMUSG00000031845	ENSMUSG00000028618	ENSMUSG00000079057
ENSMUSG00000028608	ENSMUSG00000031879	ENSMUSG00000028619	ENSMUSG00000079144
ENSMUSG00000028639	ENSMUSG00000031880	ENSMUSG00000028621	ENSMUSG00000079225
ENSMUSG00000028649	ENSMUSG00000031881	ENSMUSG00000028622	ENSMUSG00000079263
ENSMUSG00000028654	ENSMUSG00000031885	ENSMUSG00000028629	ENSMUSG00000079266
ENSMUSG00000028669	ENSMUSG00000031901	ENSMUSG00000028630	ENSMUSG00000079273
ENSMUSG00000028670	ENSMUSG00000031903	ENSMUSG00000028633	ENSMUSG00000079311
ENSMUSG00000028671	ENSMUSG00000031910	ENSMUSG00000028636	ENSMUSG00000079316
ENSMUSG00000028672	ENSMUSG00000031921	ENSMUSG00000028641	ENSMUSG00000079339
ENSMUSG00000028675	ENSMUSG00000031924	ENSMUSG00000028645	ENSMUSG00000079363
ENSMUSG00000028676	ENSMUSG00000031928	ENSMUSG00000028646	ENSMUSG00000079415
ENSMUSG00000028680	ENSMUSG00000031931	ENSMUSG00000028655	ENSMUSG00000079419
ENSMUSG00000028683	ENSMUSG00000031937	ENSMUSG00000028656	ENSMUSG00000079428
ENSMUSG00000028684	ENSMUSG00000031938	ENSMUSG00000028668	ENSMUSG00000079440
ENSMUSG00000028689	ENSMUSG00000031954	ENSMUSG00000028677	ENSMUSG00000079465
ENSMUSG00000028690	ENSMUSG00000031960	ENSMUSG00000028698	ENSMUSG00000079480
ENSMUSG00000028691	ENSMUSG00000031969	ENSMUSG00000028700	ENSMUSG00000079507
ENSMUSG00000028692	ENSMUSG00000031972	ENSMUSG00000028702	ENSMUSG00000079559
ENSMUSG00000028693	ENSMUSG00000031979	ENSMUSG00000028706	ENSMUSG00000079563
ENSMUSG00000028701	ENSMUSG00000031980	ENSMUSG00000028709	ENSMUSG00000079645
ENSMUSG00000028703	ENSMUSG00000031983	ENSMUSG00000028719	ENSMUSG00000079658
ENSMUSG00000028737	ENSMUSG00000031995	ENSMUSG00000028729	ENSMUSG00000079666
ENSMUSG00000028741	ENSMUSG00000032026	ENSMUSG00000028755	ENSMUSG00000079671
ENSMUSG00000028743	ENSMUSG00000032035	ENSMUSG00000028771	ENSMUSG00000079852
ENSMUSG00000028744	ENSMUSG00000032041	ENSMUSG00000028772	ENSMUSG00000079853
ENSMUSG00000028745	ENSMUSG00000032042	ENSMUSG00000028789	ENSMUSG00000079965
ENSMUSG00000028756	ENSMUSG00000032046	ENSMUSG00000028790	ENSMUSG00000080006
ENSMUSG00000028757	ENSMUSG00000032047	ENSMUSG00000028793	ENSMUSG00000080885
ENSMUSG00000028759	ENSMUSG00000032051	ENSMUSG00000028800	ENSMUSG00000080902
ENSMUSG00000028760	ENSMUSG00000032058	ENSMUSG00000028809	ENSMUSG00000080937
ENSMUSG00000028763	ENSMUSG00000032079	ENSMUSG00000028820	ENSMUSG00000081236
ENSMUSG00000028766	ENSMUSG00000032083	ENSMUSG00000028821	ENSMUSG00000081303
ENSMUSG00000028776	ENSMUSG00000032103	ENSMUSG00000028822	ENSMUSG00000081476
ENSMUSG00000028782	ENSMUSG00000032118	ENSMUSG00000028826	ENSMUSG00000081520
ENSMUSG00000028794	ENSMUSG00000032121	ENSMUSG00000028830	ENSMUSG00000081562
ENSMUSG00000028795	ENSMUSG00000032184	ENSMUSG00000028832	ENSMUSG00000081603
ENSMUSG00000028796	ENSMUSG00000032192	ENSMUSG00000028833	ENSMUSG00000081604
ENSMUSG00000028797	ENSMUSG00000032198	ENSMUSG00000028854	ENSMUSG00000081723
ENSMUSG00000028798	ENSMUSG00000032199	ENSMUSG00000028879	ENSMUSG00000081733
ENSMUSG00000028799	ENSMUSG00000032217	ENSMUSG00000028882	ENSMUSG00000081805
ENSMUSG00000028811	ENSMUSG00000032264	ENSMUSG00000028884	ENSMUSG00000081811
ENSMUSG00000028838	ENSMUSG00000032278	ENSMUSG00000028898	ENSMUSG00000081824
ENSMUSG00000028843	ENSMUSG00000032299	ENSMUSG00000028899	ENSMUSG00000081873
ENSMUSG00000028847	ENSMUSG00000032301	ENSMUSG00000028901	ENSMUSG00000081895
ENSMUSG00000028848	ENSMUSG00000032306	ENSMUSG00000028911	ENSMUSG00000081926
ENSMUSG00000028849	ENSMUSG00000032309	ENSMUSG00000028914	ENSMUSG00000081944
ENSMUSG00000028850	ENSMUSG00000032310	ENSMUSG00000028926	ENSMUSG00000081953
ENSMUSG00000028851	ENSMUSG00000032315	ENSMUSG00000028932	ENSMUSG00000081992
ENSMUSG00000028857	ENSMUSG00000032333	ENSMUSG00000028944	ENSMUSG00000082186
ENSMUSG00000028862	ENSMUSG00000032348	ENSMUSG00000028949	ENSMUSG00000082192
ENSMUSG00000028863	ENSMUSG00000032372	ENSMUSG00000028953	ENSMUSG00000082193
ENSMUSG00000028868	ENSMUSG00000032373	ENSMUSG00000028954	ENSMUSG00000082229
ENSMUSG00000028873	ENSMUSG00000032374	ENSMUSG00000028960	ENSMUSG00000082271
ENSMUSG00000028878	ENSMUSG00000032380	ENSMUSG00000028967	ENSMUSG00000082284
ENSMUSG00000028886	ENSMUSG00000032388	ENSMUSG00000028975	ENSMUSG00000082307
ENSMUSG00000028889	ENSMUSG00000032401	ENSMUSG00000028977	ENSMUSG00000082315
ENSMUSG00000028890	ENSMUSG00000032413	ENSMUSG00000028986	ENSMUSG00000082399
ENSMUSG00000028893	ENSMUSG00000032422	ENSMUSG00000028988	ENSMUSG00000082424
ENSMUSG00000028894	ENSMUSG00000032454	ENSMUSG00000028990	ENSMUSG00000082475
ENSMUSG00000028896	ENSMUSG00000032458	ENSMUSG00000028992	ENSMUSG00000082503
ENSMUSG00000028902	ENSMUSG00000032459	ENSMUSG00000028998	ENSMUSG00000082806
ENSMUSG00000028906	ENSMUSG00000032468	ENSMUSG00000028999	ENSMUSG00000082855
ENSMUSG00000028920	ENSMUSG00000032470	ENSMUSG00000029003	ENSMUSG00000082917
ENSMUSG00000028923	ENSMUSG00000032473	ENSMUSG00000029004	ENSMUSG00000082920
ENSMUSG00000028927	ENSMUSG00000032478	ENSMUSG00000029014	ENSMUSG00000082925
ENSMUSG00000028937	ENSMUSG00000032479	ENSMUSG00000029017	ENSMUSG00000082988
ENSMUSG00000028945	ENSMUSG00000032481	ENSMUSG00000029033	ENSMUSG00000083022
ENSMUSG00000028948	ENSMUSG00000032519	ENSMUSG00000029036	ENSMUSG00000083061
ENSMUSG00000028952	ENSMUSG00000032527	ENSMUSG00000029038	ENSMUSG00000083120
ENSMUSG00000028955	ENSMUSG00000032548	ENSMUSG00000029048	ENSMUSG00000083179
ENSMUSG00000028957	ENSMUSG00000032553	ENSMUSG00000029049	ENSMUSG00000083209
ENSMUSG00000028958	ENSMUSG00000032558	ENSMUSG00000029050	ENSMUSG00000083283
ENSMUSG00000028959	ENSMUSG00000032560	ENSMUSG00000029059	ENSMUSG00000083306
ENSMUSG00000028961	ENSMUSG00000032561	ENSMUSG00000029060	ENSMUSG00000083307
ENSMUSG00000028962	ENSMUSG00000032563	ENSMUSG00000029062	ENSMUSG00000083327
ENSMUSG00000028964	ENSMUSG00000032567	ENSMUSG00000029063	ENSMUSG00000083411
ENSMUSG00000028965	ENSMUSG00000032580	ENSMUSG00000029064	ENSMUSG00000083650
ENSMUSG00000028969	ENSMUSG00000032582	ENSMUSG00000029076	ENSMUSG00000083813
ENSMUSG00000028980	ENSMUSG00000032586	ENSMUSG00000029093	ENSMUSG00000083899
ENSMUSG00000028982	ENSMUSG00000032594	ENSMUSG00000029094	ENSMUSG00000083906
ENSMUSG00000029001	ENSMUSG00000032596	ENSMUSG00000029095	ENSMUSG00000084024
ENSMUSG00000029009	ENSMUSG00000032602	ENSMUSG00000029097	ENSMUSG00000084087
ENSMUSG00000029012	ENSMUSG00000032609	ENSMUSG00000029098	ENSMUSG00000084131
ENSMUSG00000029016	ENSMUSG00000032661	ENSMUSG00000029106	ENSMUSG00000084154
ENSMUSG00000029020	ENSMUSG00000032667	ENSMUSG00000029108	ENSMUSG00000084166
ENSMUSG00000029022	ENSMUSG00000032690	ENSMUSG00000029122	ENSMUSG00000084195
ENSMUSG00000029027	ENSMUSG00000032718	ENSMUSG00000029131	ENSMUSG00000084362
ENSMUSG00000029028	ENSMUSG00000032735	ENSMUSG00000029147	ENSMUSG00000084408
ENSMUSG00000029029	ENSMUSG00000032737	ENSMUSG00000029169	ENSMUSG00000084416
ENSMUSG00000029030	ENSMUSG00000032745	ENSMUSG00000029174	ENSMUSG00000084616
ENSMUSG00000029034	ENSMUSG00000032757	ENSMUSG00000029186	ENSMUSG00000084771
ENSMUSG00000029047	ENSMUSG00000032786	ENSMUSG00000029189	ENSMUSG00000084817
ENSMUSG00000029056	ENSMUSG00000032788	ENSMUSG00000029190	ENSMUSG00000084919
ENSMUSG00000029068	ENSMUSG00000032803	ENSMUSG00000029191	ENSMUSG00000084954
ENSMUSG00000029073	ENSMUSG00000032839	ENSMUSG00000029201	ENSMUSG00000084981
ENSMUSG00000029075	ENSMUSG00000032840	ENSMUSG00000029221	ENSMUSG00000085055
ENSMUSG00000029096	ENSMUSG00000032850	ENSMUSG00000029233	ENSMUSG00000085057
ENSMUSG00000029111	ENSMUSG00000032860	ENSMUSG00000029238	ENSMUSG00000085078
ENSMUSG00000029127	ENSMUSG00000032867	ENSMUSG00000029245	ENSMUSG00000085091
ENSMUSG00000029128	ENSMUSG00000032869	ENSMUSG00000029246	ENSMUSG00000085112
ENSMUSG00000029135	ENSMUSG00000032892	ENSMUSG00000029247	ENSMUSG00000085147
ENSMUSG00000029145	ENSMUSG00000032897	ENSMUSG00000029250	ENSMUSG00000085206
ENSMUSG00000029146	ENSMUSG00000032911	ENSMUSG00000029263	ENSMUSG00000085396
ENSMUSG00000029149	ENSMUSG00000032939	ENSMUSG00000029267	ENSMUSG00000085421
ENSMUSG00000029162	ENSMUSG00000032946	ENSMUSG00000029270	ENSMUSG00000085448
ENSMUSG00000029165	ENSMUSG00000032965	ENSMUSG00000029290	ENSMUSG00000085633
ENSMUSG00000029176	ENSMUSG00000032966	ENSMUSG00000029291	ENSMUSG00000085640
ENSMUSG00000029178	ENSMUSG00000032997	ENSMUSG00000029298	ENSMUSG00000085665
ENSMUSG00000029196	ENSMUSG00000033021	ENSMUSG00000029312	ENSMUSG00000085705
ENSMUSG00000029198	ENSMUSG00000033039	ENSMUSG00000029334	ENSMUSG00000085772
ENSMUSG00000029199	ENSMUSG00000033060	ENSMUSG00000029366	ENSMUSG00000085803
ENSMUSG00000029202	ENSMUSG00000033068	ENSMUSG00000029385	ENSMUSG00000085811
ENSMUSG00000029203	ENSMUSG00000033088	ENSMUSG00000029397	ENSMUSG00000085826
ENSMUSG00000029231	ENSMUSG00000033096	ENSMUSG00000029403	ENSMUSG00000085976
ENSMUSG00000029249	ENSMUSG00000033102	ENSMUSG00000029405	ENSMUSG00000086006
ENSMUSG00000029287	ENSMUSG00000033105	ENSMUSG00000029407	ENSMUSG00000086012
ENSMUSG00000029310	ENSMUSG00000033111	ENSMUSG00000029410	ENSMUSG00000086095
ENSMUSG00000029313	ENSMUSG00000033114	ENSMUSG00000029430	ENSMUSG00000086128
ENSMUSG00000029314	ENSMUSG00000033157	ENSMUSG00000029433	ENSMUSG00000086175
ENSMUSG00000029319	ENSMUSG00000033208	ENSMUSG00000029438	ENSMUSG00000086316
ENSMUSG00000029326	ENSMUSG00000033209	ENSMUSG00000029446	ENSMUSG00000086358
ENSMUSG00000029328	ENSMUSG00000033216	ENSMUSG00000029447	ENSMUSG00000086370
ENSMUSG00000029344	ENSMUSG00000033276	ENSMUSG00000029467	ENSMUSG00000086385
ENSMUSG00000029345	ENSMUSG00000033282	ENSMUSG00000029469	ENSMUSG00000086416
ENSMUSG00000029346	ENSMUSG00000033319	ENSMUSG00000029472	ENSMUSG00000086454
ENSMUSG00000029363	ENSMUSG00000033326	ENSMUSG00000029474	ENSMUSG00000086468
ENSMUSG00000029364	ENSMUSG00000033364	ENSMUSG00000029482	ENSMUSG00000086578
ENSMUSG00000029387	ENSMUSG00000033365	ENSMUSG00000029484	ENSMUSG00000086681
ENSMUSG00000029388	ENSMUSG00000033373	ENSMUSG00000029486	ENSMUSG00000086848
ENSMUSG00000029389	ENSMUSG00000033386	ENSMUSG00000029513	ENSMUSG00000086855
ENSMUSG00000029390	ENSMUSG00000033400	ENSMUSG00000029516	ENSMUSG00000086918
ENSMUSG00000029392	ENSMUSG00000033405	ENSMUSG00000029521	ENSMUSG00000086925
ENSMUSG00000029394	ENSMUSG00000033420	ENSMUSG00000029552	ENSMUSG00000087008
ENSMUSG00000029404	ENSMUSG00000033423	ENSMUSG00000029557	ENSMUSG00000087113
ENSMUSG00000029408	ENSMUSG00000033429	ENSMUSG00000029576	ENSMUSG00000087119
ENSMUSG00000029414	ENSMUSG00000033439	ENSMUSG00000029578	ENSMUSG00000087128
ENSMUSG00000029415	ENSMUSG00000033458	ENSMUSG00000029613	ENSMUSG00000087150
ENSMUSG00000029416	ENSMUSG00000033499	ENSMUSG00000029622	ENSMUSG00000087176
ENSMUSG00000029419	ENSMUSG00000033502	ENSMUSG00000029633	ENSMUSG00000087181
ENSMUSG00000029422	ENSMUSG00000033526	ENSMUSG00000029635	ENSMUSG00000087185
ENSMUSG00000029436	ENSMUSG00000033545	ENSMUSG00000029649	ENSMUSG00000087252
ENSMUSG00000029449	ENSMUSG00000033565	ENSMUSG00000029655	ENSMUSG00000087390
ENSMUSG00000029452	ENSMUSG00000033576	ENSMUSG00000029661	ENSMUSG00000087396
ENSMUSG00000029454	ENSMUSG00000033590	ENSMUSG00000029672	ENSMUSG00000087403
ENSMUSG00000029455	ENSMUSG00000033594	ENSMUSG00000029673	ENSMUSG00000087424
ENSMUSG00000029456	ENSMUSG00000033595	ENSMUSG00000029674	ENSMUSG00000087557
ENSMUSG00000029458	ENSMUSG00000033618	ENSMUSG00000029681	ENSMUSG00000087613
ENSMUSG00000029463	ENSMUSG00000033628	ENSMUSG00000029685	ENSMUSG00000087621
ENSMUSG00000029464	ENSMUSG00000033644	ENSMUSG00000029686	ENSMUSG00000087632
ENSMUSG00000029466	ENSMUSG00000033653	ENSMUSG00000029705	ENSMUSG00000087637
ENSMUSG00000029471	ENSMUSG00000033658	ENSMUSG00000029722	ENSMUSG00000087644
ENSMUSG00000029478	ENSMUSG00000033671	ENSMUSG00000029725	ENSMUSG00000087692
ENSMUSG00000029480	ENSMUSG00000033685	ENSMUSG00000029726	ENSMUSG00000087739
ENSMUSG00000029499	ENSMUSG00000033703	ENSMUSG00000029759	ENSMUSG00000087819
ENSMUSG00000029501	ENSMUSG00000033706	ENSMUSG00000029771	ENSMUSG00000088104
ENSMUSG00000029502	ENSMUSG00000033712	ENSMUSG00000029775	ENSMUSG00000088278
ENSMUSG00000029504	ENSMUSG00000033717	ENSMUSG00000029804	ENSMUSG00000088302
ENSMUSG00000029507	ENSMUSG00000033735	ENSMUSG00000029810	ENSMUSG00000088308
ENSMUSG00000029512	ENSMUSG00000033773	ENSMUSG00000029811	ENSMUSG00000088437
ENSMUSG00000029518	ENSMUSG00000033790	ENSMUSG00000029817	ENSMUSG00000088514
ENSMUSG00000029524	ENSMUSG00000033793	ENSMUSG00000029826	ENSMUSG00000088573
ENSMUSG00000029528	ENSMUSG00000033813	ENSMUSG00000029911	ENSMUSG00000088705
ENSMUSG00000029535	ENSMUSG00000033831	ENSMUSG00000029924	ENSMUSG00000089158
ENSMUSG00000029536	ENSMUSG00000033855	ENSMUSG00000029992	ENSMUSG00000089292
ENSMUSG00000029538	ENSMUSG00000033857	ENSMUSG00000029994	ENSMUSG00000089337
ENSMUSG00000029545	ENSMUSG00000033904	ENSMUSG00000029998	ENSMUSG00000089417
ENSMUSG00000029547	ENSMUSG00000033940	ENSMUSG00000029999	ENSMUSG00000089447
ENSMUSG00000029550	ENSMUSG00000033961	ENSMUSG00000030002	ENSMUSG00000089598
ENSMUSG00000029551	ENSMUSG00000033964	ENSMUSG00000030007	ENSMUSG00000089607
ENSMUSG00000029554	ENSMUSG00000033972	ENSMUSG00000030008	ENSMUSG00000089639
ENSMUSG00000029556	ENSMUSG00000033983	ENSMUSG00000030016	ENSMUSG00000089662
ENSMUSG00000029559	ENSMUSG00000033991	ENSMUSG00000030020	ENSMUSG00000089706
ENSMUSG00000029570	ENSMUSG00000034006	ENSMUSG00000030022	ENSMUSG00000089782
ENSMUSG00000029575	ENSMUSG00000034032	ENSMUSG00000030031	ENSMUSG00000089911
ENSMUSG00000029577	ENSMUSG00000034055	ENSMUSG00000030041	ENSMUSG00000089940
ENSMUSG00000029580	ENSMUSG00000034057	ENSMUSG00000030042	ENSMUSG00000089952
ENSMUSG00000029581	ENSMUSG00000034063	ENSMUSG00000030056	ENSMUSG00000089988
ENSMUSG00000029587	ENSMUSG00000034083	ENSMUSG00000030058	ENSMUSG00000090110
ENSMUSG00000029591	ENSMUSG00000034109	ENSMUSG00000030061	ENSMUSG00000090124
ENSMUSG00000029592	ENSMUSG00000034110	ENSMUSG00000030067	ENSMUSG00000090136
ENSMUSG00000029595	ENSMUSG00000034118	ENSMUSG00000030074	ENSMUSG00000090165
ENSMUSG00000029598	ENSMUSG00000034126	ENSMUSG00000030084	ENSMUSG00000090175
ENSMUSG00000029599	ENSMUSG00000034127	ENSMUSG00000030086	ENSMUSG00000090202
ENSMUSG00000029600	ENSMUSG00000034159	ENSMUSG00000030096	ENSMUSG00000090386
ENSMUSG00000029601	ENSMUSG00000034187	ENSMUSG00000030104	ENSMUSG00000090394
ENSMUSG00000029602	ENSMUSG00000034205	ENSMUSG00000030105	ENSMUSG00000090396
ENSMUSG00000029610	ENSMUSG00000034206	ENSMUSG00000030107	ENSMUSG00000090505
ENSMUSG00000029614	ENSMUSG00000034212	ENSMUSG00000030134	ENSMUSG00000090516
ENSMUSG00000029616	ENSMUSG00000034226	ENSMUSG00000030166	ENSMUSG00000090610
ENSMUSG00000029623	ENSMUSG00000034235	ENSMUSG00000030172	ENSMUSG00000090706
ENSMUSG00000029624	ENSMUSG00000034263	ENSMUSG00000030188	ENSMUSG00000090722
ENSMUSG00000029625	ENSMUSG00000034282	ENSMUSG00000030199	ENSMUSG00000090793
ENSMUSG00000029627	ENSMUSG00000034285	ENSMUSG00000030200	ENSMUSG00000090799
ENSMUSG00000029642	ENSMUSG00000034311	ENSMUSG00000030201	ENSMUSG00000090817
ENSMUSG00000029647	ENSMUSG00000034320	ENSMUSG00000030203	ENSMUSG00000090946
ENSMUSG00000029648	ENSMUSG00000034333	ENSMUSG00000030213	ENSMUSG00000090965
ENSMUSG00000029650	ENSMUSG00000034342	ENSMUSG00000030231	ENSMUSG00000091110
ENSMUSG00000029657	ENSMUSG00000034353	ENSMUSG00000030232	ENSMUSG00000091269
ENSMUSG00000029699	ENSMUSG00000034379	ENSMUSG00000030243	ENSMUSG00000091281
ENSMUSG00000029701	ENSMUSG00000034394	ENSMUSG00000030245	ENSMUSG00000091337
ENSMUSG00000029703	ENSMUSG00000034429	ENSMUSG00000030254	ENSMUSG00000091421
ENSMUSG00000029710	ENSMUSG00000034430	ENSMUSG00000030255	ENSMUSG00000091549
ENSMUSG00000029713	ENSMUSG00000034432	ENSMUSG00000030256	ENSMUSG00000091655
ENSMUSG00000029714	ENSMUSG00000034437	ENSMUSG00000030259	ENSMUSG00000091685
ENSMUSG00000029715	ENSMUSG00000034445	ENSMUSG00000030286	ENSMUSG00000091721
ENSMUSG00000029723	ENSMUSG00000034449	ENSMUSG00000030304	ENSMUSG00000091792
ENSMUSG00000029767	ENSMUSG00000034450	ENSMUSG00000030309	ENSMUSG00000091845
ENSMUSG00000029772	ENSMUSG00000034453	ENSMUSG00000030315	ENSMUSG00000091900
ENSMUSG00000029782	ENSMUSG00000034460	ENSMUSG00000030316	ENSMUSG00000091955
ENSMUSG00000029784	ENSMUSG00000034473	ENSMUSG00000030319	ENSMUSG00000092021
ENSMUSG00000029814	ENSMUSG00000034501	ENSMUSG00000030322	ENSMUSG00000092075
ENSMUSG00000029823	ENSMUSG00000034509	ENSMUSG00000030323	ENSMUSG00000092495
ENSMUSG00000029833	ENSMUSG00000034518	ENSMUSG00000030335	ENSMUSG00000092500
ENSMUSG00000029844	ENSMUSG00000034538	ENSMUSG00000030339	ENSMUSG00000092517
ENSMUSG00000029919	ENSMUSG00000034560	ENSMUSG00000030342	ENSMUSG00000092540
ENSMUSG00000030019	ENSMUSG00000034563	ENSMUSG00000030352	ENSMUSG00000092655
ENSMUSG00000030030	ENSMUSG00000034593	ENSMUSG00000030353	ENSMUSG00000093189
ENSMUSG00000030032	ENSMUSG00000034639	ENSMUSG00000030357	ENSMUSG00000093221
ENSMUSG00000030035	ENSMUSG00000034652	ENSMUSG00000030374	ENSMUSG00000093465
ENSMUSG00000030036	ENSMUSG00000034656	ENSMUSG00000030393	ENSMUSG00000093610
ENSMUSG00000030055	ENSMUSG00000034664	ENSMUSG00000030423	ENSMUSG00000093615
ENSMUSG00000030059	ENSMUSG00000034673	ENSMUSG00000030424	ENSMUSG00000093686
ENSMUSG00000030060	ENSMUSG00000034674	ENSMUSG00000030431
ENSMUSG00000030064	ENSMUSG00000034706	ENSMUSG00000030432
ENSMUSG00000030068	ENSMUSG00000034723	ENSMUSG00000030447
ENSMUSG00000030079	ENSMUSG00000034748	ENSMUSG00000030451
ENSMUSG00000030082	ENSMUSG00000034764	ENSMUSG00000030452
ENSMUSG00000030083	ENSMUSG00000034785	ENSMUSG00000030494
ENSMUSG00000030087	ENSMUSG00000034786	ENSMUSG00000030498
ENSMUSG00000030093	ENSMUSG00000034793	ENSMUSG00000030505
ENSMUSG00000030094	ENSMUSG00000034800	ENSMUSG00000030509
ENSMUSG00000030095	ENSMUSG00000034807	ENSMUSG00000030513
ENSMUSG00000030103	ENSMUSG00000034848	ENSMUSG00000030516
ENSMUSG00000030120	ENSMUSG00000034853	ENSMUSG00000030534
ENSMUSG00000030122	ENSMUSG00000034855	ENSMUSG00000030536
ENSMUSG00000030123	ENSMUSG00000034875	ENSMUSG00000030555
ENSMUSG00000030124	ENSMUSG00000034892	ENSMUSG00000030556
ENSMUSG00000030126	ENSMUSG00000034906	ENSMUSG00000030557
ENSMUSG00000030127	ENSMUSG00000034928	ENSMUSG00000030583
ENSMUSG00000030138	ENSMUSG00000034990	ENSMUSG00000030591
ENSMUSG00000030177	ENSMUSG00000035041	ENSMUSG00000030605
ENSMUSG00000030180	ENSMUSG00000035049	ENSMUSG00000030611
ENSMUSG00000030204	ENSMUSG00000035062	ENSMUSG00000030612
ENSMUSG00000030224	ENSMUSG00000035078	ENSMUSG00000030619
ENSMUSG00000030264	ENSMUSG00000035105	ENSMUSG00000030629
ENSMUSG00000030265	ENSMUSG00000035121	ENSMUSG00000030641
ENSMUSG00000030268	ENSMUSG00000035125	ENSMUSG00000030655
ENSMUSG00000030271	ENSMUSG00000035151	ENSMUSG00000030660
ENSMUSG00000030275	ENSMUSG00000035173	ENSMUSG00000030671
ENSMUSG00000030279	ENSMUSG00000035179	ENSMUSG00000030681
ENSMUSG00000030281	ENSMUSG00000035212	ENSMUSG00000030683
ENSMUSG00000030284	ENSMUSG00000035227	ENSMUSG00000030685
ENSMUSG00000030291	ENSMUSG00000035228	ENSMUSG00000030691
ENSMUSG00000030337	ENSMUSG00000035235	ENSMUSG00000030704
ENSMUSG00000030346	ENSMUSG00000035237	ENSMUSG00000030706
ENSMUSG00000030347	ENSMUSG00000035247	ENSMUSG00000030714
ENSMUSG00000030386	ENSMUSG00000035268	ENSMUSG00000030725
ENSMUSG00000030397	ENSMUSG00000035270	ENSMUSG00000030729
ENSMUSG00000030400	ENSMUSG00000035284	ENSMUSG00000030735
ENSMUSG00000030401	ENSMUSG00000035293	ENSMUSG00000030747
ENSMUSG00000030403	ENSMUSG00000035295	ENSMUSG00000030751
ENSMUSG00000030407	ENSMUSG00000035297	ENSMUSG00000030753
ENSMUSG00000030409	ENSMUSG00000035351	ENSMUSG00000030754
ENSMUSG00000030410	ENSMUSG00000035356	ENSMUSG00000030759
ENSMUSG00000030421	ENSMUSG00000035365	ENSMUSG00000030766
ENSMUSG00000030435	ENSMUSG00000035399	ENSMUSG00000030770
ENSMUSG00000030446	ENSMUSG00000035401	ENSMUSG00000030774
ENSMUSG00000030486	ENSMUSG00000035443	ENSMUSG00000030782
ENSMUSG00000030493	ENSMUSG00000035472	ENSMUSG00000030788
ENSMUSG00000030499	ENSMUSG00000035509	ENSMUSG00000030790
ENSMUSG00000030512	ENSMUSG00000035572	ENSMUSG00000030823
ENSMUSG00000030527	ENSMUSG00000035575	ENSMUSG00000030834
ENSMUSG00000030532	ENSMUSG00000035637	ENSMUSG00000030835
ENSMUSG00000030533	ENSMUSG00000035649	ENSMUSG00000030842
ENSMUSG00000030538	ENSMUSG00000035674	ENSMUSG00000030844
ENSMUSG00000030551	ENSMUSG00000035678	ENSMUSG00000030846
ENSMUSG00000030554	ENSMUSG00000035683	ENSMUSG00000030847
ENSMUSG00000030584	ENSMUSG00000035686	ENSMUSG00000030850
ENSMUSG00000030587	ENSMUSG00000035713	ENSMUSG00000030852
ENSMUSG00000030588	ENSMUSG00000035735	ENSMUSG00000030876
ENSMUSG00000030595	ENSMUSG00000035765	ENSMUSG00000030888
ENSMUSG00000030598	ENSMUSG00000035769	ENSMUSG00000030890
ENSMUSG00000030602	ENSMUSG00000035770	ENSMUSG00000030894
ENSMUSG00000030603	ENSMUSG00000035775	ENSMUSG00000030921
ENSMUSG00000030604	ENSMUSG00000035790	ENSMUSG00000030930
ENSMUSG00000030609	ENSMUSG00000035824	ENSMUSG00000030942
ENSMUSG00000030654	ENSMUSG00000035834	ENSMUSG00000030956
ENSMUSG00000030662	ENSMUSG00000035842	ENSMUSG00000030967
ENSMUSG00000030678	ENSMUSG00000035864	ENSMUSG00000030978
ENSMUSG00000030688	ENSMUSG00000035868	ENSMUSG00000030979
ENSMUSG00000030689	ENSMUSG00000035878	ENSMUSG00000030983
ENSMUSG00000030695	ENSMUSG00000035914	ENSMUSG00000030990
ENSMUSG00000030697	ENSMUSG00000035936	ENSMUSG00000031004
ENSMUSG00000030703	ENSMUSG00000035944	ENSMUSG00000031010
ENSMUSG00000030718	ENSMUSG00000035967	ENSMUSG00000031015
ENSMUSG00000030722	ENSMUSG00000035984	ENSMUSG00000031016
ENSMUSG00000030727	ENSMUSG00000036023	ENSMUSG00000031021
ENSMUSG00000030733	ENSMUSG00000036030	ENSMUSG00000031023
ENSMUSG00000030738	ENSMUSG00000036067	ENSMUSG00000031024
ENSMUSG00000030739	ENSMUSG00000036112	ENSMUSG00000031026
ENSMUSG00000030741	ENSMUSG00000036136	ENSMUSG00000031029
ENSMUSG00000030742	ENSMUSG00000036151	ENSMUSG00000031068
ENSMUSG00000030744	ENSMUSG00000036180	ENSMUSG00000031077
ENSMUSG00000030761	ENSMUSG00000036186	ENSMUSG00000031078
ENSMUSG00000030795	ENSMUSG00000036323	ENSMUSG00000031146
ENSMUSG00000030796	ENSMUSG00000036327	ENSMUSG00000031148
ENSMUSG00000030800	ENSMUSG00000036339	ENSMUSG00000031154
ENSMUSG00000030801	ENSMUSG00000036391	ENSMUSG00000031155
ENSMUSG00000030811	ENSMUSG00000036435	ENSMUSG00000031156
ENSMUSG00000030814	ENSMUSG00000036442	ENSMUSG00000031166
ENSMUSG00000030815	ENSMUSG00000036450	ENSMUSG00000031167
ENSMUSG00000030816	ENSMUSG00000036501	ENSMUSG00000031168
ENSMUSG00000030824	ENSMUSG00000036513	ENSMUSG00000031217
ENSMUSG00000030861	ENSMUSG00000036529	ENSMUSG00000031227
ENSMUSG00000030867	ENSMUSG00000036534	ENSMUSG00000031229
ENSMUSG00000030868	ENSMUSG00000036550	ENSMUSG00000031231
ENSMUSG00000030870	ENSMUSG00000036553	ENSMUSG00000031232
ENSMUSG00000030871	ENSMUSG00000036572	ENSMUSG00000031242
ENSMUSG00000030880	ENSMUSG00000036585	ENSMUSG00000031245
ENSMUSG00000030881	ENSMUSG00000036611	ENSMUSG00000031246
ENSMUSG00000030882	ENSMUSG00000036613	ENSMUSG00000031266
ENSMUSG00000030924	ENSMUSG00000036615	ENSMUSG00000031286
ENSMUSG00000030929	ENSMUSG00000036661	ENSMUSG00000031292
ENSMUSG00000031065	ENSMUSG00000036672	ENSMUSG00000031309
ENSMUSG00000031072	ENSMUSG00000036676	ENSMUSG00000031311
ENSMUSG00000031137	ENSMUSG00000036686	ENSMUSG00000031314
ENSMUSG00000031149	ENSMUSG00000036693	ENSMUSG00000031320
ENSMUSG00000031150	ENSMUSG00000036707	ENSMUSG00000031347
ENSMUSG00000031157	ENSMUSG00000036718	ENSMUSG00000031349
ENSMUSG00000031158	ENSMUSG00000036721	ENSMUSG00000031352
ENSMUSG00000031169	ENSMUSG00000036737	ENSMUSG00000031353
ENSMUSG00000031171	ENSMUSG00000036745	ENSMUSG00000031367
ENSMUSG00000031226	ENSMUSG00000036748	ENSMUSG00000031370
ENSMUSG00000031310	ENSMUSG00000036751	ENSMUSG00000031378
ENSMUSG00000031400	ENSMUSG00000036781	ENSMUSG00000031379
ENSMUSG00000031422	ENSMUSG00000036782	ENSMUSG00000031386
ENSMUSG00000031446	ENSMUSG00000036810	ENSMUSG00000031388
ENSMUSG00000031458	ENSMUSG00000036813	ENSMUSG00000031389
ENSMUSG00000031483	ENSMUSG00000036834	ENSMUSG00000031403
ENSMUSG00000031490	ENSMUSG00000036875	ENSMUSG00000031429
ENSMUSG00000031504	ENSMUSG00000036885	ENSMUSG00000031432
ENSMUSG00000031508	ENSMUSG00000036892	ENSMUSG00000031441
ENSMUSG00000031511	ENSMUSG00000036898	ENSMUSG00000031442
ENSMUSG00000031523	ENSMUSG00000036908	ENSMUSG00000031447
ENSMUSG00000031527	ENSMUSG00000036948	ENSMUSG00000031453
ENSMUSG00000031529	ENSMUSG00000036977	ENSMUSG00000031467
ENSMUSG00000031539	ENSMUSG00000036983	ENSMUSG00000031482
ENSMUSG00000031540	ENSMUSG00000036986	ENSMUSG00000031486
ENSMUSG00000031555	ENSMUSG00000037001	ENSMUSG00000031488
ENSMUSG00000031556	ENSMUSG00000037012	ENSMUSG00000031493
ENSMUSG00000031557	ENSMUSG00000037017	ENSMUSG00000031502
ENSMUSG00000031562	ENSMUSG00000037032	ENSMUSG00000031503
ENSMUSG00000031568	ENSMUSG00000037049	ENSMUSG00000031530
ENSMUSG00000031577	ENSMUSG00000037085	ENSMUSG00000031532
ENSMUSG00000031578	ENSMUSG00000037139	ENSMUSG00000031534
ENSMUSG00000031584	ENSMUSG00000037149	ENSMUSG00000031537
ENSMUSG00000031586	ENSMUSG00000037157	ENSMUSG00000031538
ENSMUSG00000031596	ENSMUSG00000037185	ENSMUSG00000031543
ENSMUSG00000031608	ENSMUSG00000037197	ENSMUSG00000031545
ENSMUSG00000031618	ENSMUSG00000037216	ENSMUSG00000031546
ENSMUSG00000031657	ENSMUSG00000037224	ENSMUSG00000031558
ENSMUSG00000031662	ENSMUSG00000037234	ENSMUSG00000031563
ENSMUSG00000031684	ENSMUSG00000037235	ENSMUSG00000031570
ENSMUSG00000031691	ENSMUSG00000037243	ENSMUSG00000031583
ENSMUSG00000031708	ENSMUSG00000037254	ENSMUSG00000031585
ENSMUSG00000031715	ENSMUSG00000037257	ENSMUSG00000031600
ENSMUSG00000031723	ENSMUSG00000037260	ENSMUSG00000031604
ENSMUSG00000031736	ENSMUSG00000037262	ENSMUSG00000031605
ENSMUSG00000031737	ENSMUSG00000037270	ENSMUSG00000031627
ENSMUSG00000031740	ENSMUSG00000037275	ENSMUSG00000031628
ENSMUSG00000031751	ENSMUSG00000037306	ENSMUSG00000031631
ENSMUSG00000031753	ENSMUSG00000037321	ENSMUSG00000031634
ENSMUSG00000031756	ENSMUSG00000037325	ENSMUSG00000031637
ENSMUSG00000031758	ENSMUSG00000037326	ENSMUSG00000031642
ENSMUSG00000031770	ENSMUSG00000037336	ENSMUSG00000031644
ENSMUSG00000031776	ENSMUSG00000037337	ENSMUSG00000031652
ENSMUSG00000031783	ENSMUSG00000037355	ENSMUSG00000031668
ENSMUSG00000031787	ENSMUSG00000037361	ENSMUSG00000031671
ENSMUSG00000031791	ENSMUSG00000037379	ENSMUSG00000031681
ENSMUSG00000031796	ENSMUSG00000037408	ENSMUSG00000031696
ENSMUSG00000031805	ENSMUSG00000037426	ENSMUSG00000031697
ENSMUSG00000031807	ENSMUSG00000037437	ENSMUSG00000031700
ENSMUSG00000031808	ENSMUSG00000037455	ENSMUSG00000031701
ENSMUSG00000031813	ENSMUSG00000037469	ENSMUSG00000031706
ENSMUSG00000031816	ENSMUSG00000037499	ENSMUSG00000031714
ENSMUSG00000031818	ENSMUSG00000037523	ENSMUSG00000031731
ENSMUSG00000031819	ENSMUSG00000037525	ENSMUSG00000031732
ENSMUSG00000031820	ENSMUSG00000037531	ENSMUSG00000031734
ENSMUSG00000031821	ENSMUSG00000037542	ENSMUSG00000031748
ENSMUSG00000031822	ENSMUSG00000037544	ENSMUSG00000031749
ENSMUSG00000031823	ENSMUSG00000037570	ENSMUSG00000031750
ENSMUSG00000031827	ENSMUSG00000037577	ENSMUSG00000031754
ENSMUSG00000031828	ENSMUSG00000037593	ENSMUSG00000031762
ENSMUSG00000031832	ENSMUSG00000037613	ENSMUSG00000031765
ENSMUSG00000031833	ENSMUSG00000037628	ENSMUSG00000031774
ENSMUSG00000031834	ENSMUSG00000037640	ENSMUSG00000031781
ENSMUSG00000031837	ENSMUSG00000037649	ENSMUSG00000031782
ENSMUSG00000031838	ENSMUSG00000037706	ENSMUSG00000031788
ENSMUSG00000031839	ENSMUSG00000037720	ENSMUSG00000031792
ENSMUSG00000031840	ENSMUSG00000037725	ENSMUSG00000031835
ENSMUSG00000031842	ENSMUSG00000037742	ENSMUSG00000031875
ENSMUSG00000031847	ENSMUSG00000037752	ENSMUSG00000031878
ENSMUSG00000031848	ENSMUSG00000037772	ENSMUSG00000031883
ENSMUSG00000031851	ENSMUSG00000037773	ENSMUSG00000031884
ENSMUSG00000031858	ENSMUSG00000037795	ENSMUSG00000031889
ENSMUSG00000031861	ENSMUSG00000037818	ENSMUSG00000031896
ENSMUSG00000031862	ENSMUSG00000037851	ENSMUSG00000031897
ENSMUSG00000031864	ENSMUSG00000037857	ENSMUSG00000031902
ENSMUSG00000031865	ENSMUSG00000037921	ENSMUSG00000031913
ENSMUSG00000031887	ENSMUSG00000037936	ENSMUSG00000031918
ENSMUSG00000031904	ENSMUSG00000037938	ENSMUSG00000031930
ENSMUSG00000031906	ENSMUSG00000037946	ENSMUSG00000031934
ENSMUSG00000031907	ENSMUSG00000037958	ENSMUSG00000031951
ENSMUSG00000031916	ENSMUSG00000037960	ENSMUSG00000031953
ENSMUSG00000031917	ENSMUSG00000037972	ENSMUSG00000031958
ENSMUSG00000031922	ENSMUSG00000037997	ENSMUSG00000031959
ENSMUSG00000031935	ENSMUSG00000038005	ENSMUSG00000031976
[truncated: 2,304 more rows]
